# Supplementary material for: Social entrepreneurial intention among working adults: An emerging country context
Source: Front Psychol. 2023 Feb 13;14:1123198. doi: 10.3389/fpsyg.2023.1123198 (PMC9968742; doi:10.3389/fpsyg.2023.1123198)
Supplement: Supplementary file 3 [file Data_Sheet_1.CSV]

Gender	Age	Education	Income	Location	SE1	SE2	SE3	SE4	SE5	OTC1	OTC2	OTC3	OTC4	OTC5	OTC6	ST1	ST2	ST3	ST4	ST5	ST6	ST7	ST8	CON1	CON2	CON3	CON4	CON5	CON6	CON7	CON8	SMP1	SMP2	SMP3	SMP4	SMP5	SMP6	PA1	PA2	PA3	PA4	PA5	OF1	OF2	OF3	OF4	OF5	DSO1	DSO2
1	3	2	4	6	7	6	7	7	7	6	4	1	7	6	7	7	7	6	7	7	7	4	6	7	7	7	5	7	7	7	4	7	7	7	6	3	1	7	6	7	3	7	7	7	7	4	6	7	7
1	3	3	2	7	6	6	6	6	5	6	3	3	6	6	6	6	6	6	6	6	6	6	6	6	6	6	6	6	6	6	6	6	6	5	4	5	5	6	6	4	6	4	6	5	4	5	5	6	5
2	2	3	2	9	5	7	4	7	6	7	4	4	7	5	7	6	7	7	7	4	7	5	7	6	4	7	7	7	6	7	5	7	7	4	3	7	5	7	4	7	1	7	7	7	7	7	6	5	7
2	2	3	2	5	4	5	5	7	7	6	4	4	6	7	7	7	7	7	7	7	7	7	7	5	6	6	7	7	7	7	7	5	4	6	5	5	5	6	6	4	5	4	5	7	7	7	7	6	3
2	2	3	2	9	3	3	2	6	2	5	3	3	3	6	6	6	6	5	6	5	5	6	6	3	4	5	6	7	7	6	7	5	5	6	6	5	3	5	6	4	5	5	5	6	6	6	6	6	6
1	3	4	4	5	6	5	6	4	5	7	5	5	4	6	6	6	6	7	6	5	6	7	5	5	6	5	5	6	6	5	5	7	4	5	6	5	5	5	4	4	4	4	7	5	4	5	6	4	4
2	2	3	1	5	3	3	5	5	3	4	2	3	6	7	7	5	6	6	7	7	5	4	4	5	4	5	6	6	5	7	6	5	5	5	7	6	5	5	7	5	5	5	5	7	7	6	4	3	3
2	2	3	2	9	6	6	7	7	5	4	5	2	4	4	5	6	5	4	6	5	5	6	6	5	5	5	6	6	6	5	5	6	4	6	4	4	4	5	6	5	4	5	5	7	7	4	5	3	4
2	2	3	1	9	5	6	4	7	5	6	5	3	4	5	6	6	5	7	6	5	4	5	6	6	4	7	7	7	4	4	7	7	5	6	3	6	5	7	7	6	6	7	5	6	5	6	6	5	6
2	2	3	1	5	5	6	5	7	4	5	3	2	6	6	7	6	6	7	6	6	6	6	7	5	6	6	6	7	7	7	6	6	7	6	5	6	6	5	6	4	6	5	6	6	7	6	6	6	6
2	2	3	1	1	5	5	6	6	2	5	5	4	6	6	6	6	7	7	6	7	7	6	7	5	5	6	7	6	6	6	5	6	5	5	7	6	6	6	5	6	4	4	5	6	4	6	5	4	5
1	2	3	1	9	7	7	7	7	7	7	7	7	7	5	7	7	5	7	7	4	7	6	6	7	4	4	7	3	4	4	4	5	4	6	3	4	3	7	6	6	5	7	7	4	5	4	5	5	6
1	2	3	1	9	4	5	3	5	5	5	7	5	5	3	6	7	5	4	3	6	5	4	7	7	6	5	7	7	5	6	5	7	6	6	6	4	4	7	5	6	4	3	7	6	5	6	4	7	6
2	2	3	1	9	7	7	7	7	7	6	3	3	3	7	7	7	7	7	7	7	7	7	7	4	7	7	7	7	7	7	7	7	3	7	7	7	7	7	7	7	4	5	7	7	7	7	7	7	7
2	3	4	1	6	4	5	7	7	4	4	3	2	4	4	7	6	7	7	7	6	4	5	6	4	5	6	7	7	6	7	6	6	1	4	6	5	7	6	5	4	6	5	5	7	7	6	7	7	4
2	3	3	2	6	4	4	5	7	4	4	4	1	4	6	7	7	7	7	7	6	7	6	7	7	5	6	7	7	7	7	7	6	5	5	5	5	5	7	7	6	5	5	7	7	7	5	6	4	4
2	3	3	2	6	6	5	5	6	6	6	7	6	5	4	4	5	7	7	6	6	6	5	5	5	5	7	7	6	6	7	7	6	5	5	6	5	6	6	6	5	5	4	5	6	6	6	6	5	6
1	3	3	3	6	6	6	6	6	5	3	2	1	5	5	5	7	7	7	6	6	6	6	6	6	5	5	7	7	6	5	4	6	6	6	5	5	5	6	6	6	6	3	5	5	5	5	5	4	4
1	2	3	1	9	7	6	7	6	6	6	7	6	6	6	7	6	5	7	6	7	6	6	7	7	6	6	7	7	6	6	7	7	6	6	6	6	7	6	6	6	6	6	7	6	6	7	6	7	6
2	2	3	1	6	4	4	4	4	7	3	3	3	3	3	3	7	7	7	7	7	7	7	7	7	7	7	7	7	6	7	3	7	6	6	5	4	6	7	5	6	6	4	6	4	6	5	7	7	6
2	3	3	1	5	6	7	5	7	4	5	6	5	5	7	7	7	5	7	6	6	7	5	6	6	6	7	7	7	5	6	4	5	5	6	7	5	5	5	6	6	5	7	6	6	7	5	6	6	7
2	3	4	1	6	5	5	5	6	4	4	3	2	3	4	5	5	5	5	5	5	5	5	5	3	3	3	6	6	6	6	3	5	5	5	3	3	5	4	3	3	5	4	5	5	5	5	5	5	2
2	2	3	1	5	7	6	7	7	5	5	7	5	7	6	7	7	6	7	7	7	7	7	6	6	7	7	7	7	7	7	6	7	7	7	7	7	7	7	7	7	7	7	7	7	7	7	7	7	7
2	2	3	2	5	7	7	7	7	7	7	7	7	7	7	7	7	7	7	7	7	7	7	7	7	7	7	7	7	7	7	7	7	7	7	7	7	7	5	5	5	5	5	7	7	7	7	7	7	7
2	3	3	2	6	5	5	7	7	5	5	4	4	4	5	6	7	7	7	7	7	7	7	7	7	7	7	7	7	7	7	7	6	5	6	7	7	7	6	7	5	5	5	5	7	7	7	7	7	5
2	3	3	2	5	4	6	6	7	5	3	5	6	5	6	6	7	7	7	6	6	7	5	7	7	7	7	7	6	7	7	7	4	7	7	7	7	7	5	6	6	6	5	7	5	7	7	5	7	4
2	3	4	1	9	7	7	7	7	6	2	7	7	7	7	7	7	7	7	7	7	7	7	7	7	7	7	7	7	7	7	7	6	4	7	7	7	2	4	7	5	5	6	7	7	7	7	7	7	7
1	2	3	2	9	5	5	7	6	5	3	3	3	5	5	5	6	6	6	6	6	6	6	6	6	6	6	6	6	6	6	6	6	6	6	6	6	4	5	5	5	5	5	5	5	5	5	5	5	5
2	3	3	1	6	3	6	6	6	6	3	3	3	7	7	7	7	7	7	7	7	7	7	7	7	7	7	7	7	7	7	7	6	4	7	7	7	4	7	7	7	7	5	7	7	7	7	7	7	7
2	2	3	3	1	5	6	6	7	5	5	3	3	7	7	7	7	7	7	7	7	7	7	7	7	7	7	7	7	4	6	7	7	7	7	7	7	7	3	7	4	7	5	7	7	7	4	7	6	6
2	3	4	1	6	5	4	6	6	5	5	4	4	5	6	6	5	6	7	5	5	6	5	7	6	6	5	6	7	6	7	6	5	5	6	5	6	6	5	6	5	4	5	6	5	6	7	4	6	5
2	2	3	2	7	4	5	5	6	6	4	2	4	5	5	5	6	6	6	6	6	6	6	6	6	6	6	6	6	6	6	6	6	6	6	6	6	6	6	6	6	6	6	6	6	6	6	6	6	5
1	3	3	4	6	7	7	7	7	1	7	1	1	7	7	7	7	7	7	7	7	7	7	7	7	7	7	7	7	7	7	7	7	7	7	7	7	7	7	7	7	7	7	7	7	7	7	7	7	7
2	3	3	2	6	5	5	5	7	7	3	3	3	5	6	7	7	7	7	7	7	7	7	7	6	6	6	6	6	7	7	4	5	5	4	6	6	4	4	6	7	5	5	7	7	7	5	7	3	3
2	3	4	1	6	6	6	5	7	6	6	1	7	7	7	7	7	7	7	7	7	7	7	7	7	7	7	7	7	7	7	5	6	6	6	5	5	6	6	6	6	6	6	6	6	6	5	6	6	5
2	4	3	6	1	4	5	5	7	6	6	5	5	7	6	7	7	7	7	7	7	7	7	7	7	7	7	7	7	7	7	7	7	7	7	7	7	7	7	7	7	7	7	7	7	7	7	7	7	7
1	2	3	1	6	7	7	7	7	5	7	7	7	7	7	7	7	7	7	6	7	7	6	7	6	7	7	7	7	7	7	7	7	7	7	7	7	7	7	7	7	7	7	7	7	7	7	7	7	7
1	4	4	6	1	6	6	6	6	6	6	2	2	6	6	6	6	6	6	6	6	6	6	6	5	6	6	7	6	7	7	7	6	6	6	6	6	6	6	6	6	6	6	6	5	6	6	6	6	6
1	4	2	5	1	6	6	7	7	4	6	6	6	6	6	6	7	7	7	7	7	7	7	7	7	7	7	7	7	7	7	7	7	6	6	4	5	5	7	7	7	7	7	5	5	5	6	6	7	4
1	2	3	1	9	3	4	5	4	5	4	5	6	5	6	5	5	6	5	5	5	5	4	5	5	5	5	4	5	5	5	5	5	4	5	5	5	4	5	5	4	5	5	5	5	5	5	5	5	4
2	1	2	3	6	2	2	7	7	7	4	2	2	5	7	7	7	7	7	7	7	7	4	7	4	7	7	7	7	7	7	7	3	2	7	4	5	6	7	7	7	7	7	7	7	7	7	7	7	5
1	5	1	2	6	7	6	7	7	6	5	1	5	7	7	7	7	7	7	7	7	7	7	7	7	7	6	7	7	7	7	7	7	7	7	7	7	7	7	7	7	7	7	7	7	7	7	7	7	7
2	3	4	2	7	5	6	7	6	4	5	4	4	5	6	6	6	5	6	7	7	6	5	7	7	7	7	7	7	7	7	7	7	7	7	7	7	7	7	7	7	7	7	7	7	7	7	7	7	7
2	3	4	3	6	5	5	6	7	6	7	4	4	5	7	7	7	7	7	7	7	7	7	7	7	7	7	7	7	7	7	7	5	3	7	5	5	5	5	5	5	5	6	6	6	6	6	7	7	4
1	2	3	2	9	7	6	7	7	7	7	7	7	6	7	7	7	6	7	7	7	7	6	7	7	7	6	7	6	6	7	6	7	6	7	7	7	6	7	7	6	7	6	7	7	6	6	7	7	7
2	3	3	1	6	3	6	5	5	7	6	3	3	6	6	7	7	7	7	7	7	7	7	7	6	7	6	7	7	7	7	5	6	6	5	4	4	6	5	5	4	7	4	7	7	7	6	7	6	4
1	3	4	1	6	5	5	6	6	6	7	2	2	2	7	7	6	7	7	7	7	7	7	7	6	7	7	7	7	7	7	7	7	7	7	7	7	7	3	7	5	6	6	7	7	7	7	7	7	7
2	3	4	1	6	7	7	7	7	7	7	4	4	1	4	7	7	4	7	4	7	7	4	7	7	4	4	7	7	7	7	7	4	4	4	1	7	4	7	7	4	7	4	7	7	7	7	4	4	1
1	3	2	3	6	4	4	4	7	4	4	4	4	7	7	7	7	7	6	6	5	7	7	7	7	7	7	7	7	7	7	5	7	7	7	7	7	7	7	7	7	7	7	7	7	7	7	7	7	7
1	3	2	2	6	7	7	7	7	7	7	7	6	7	7	6	7	6	6	6	7	6	6	6	7	6	6	7	6	6	7	7	7	7	6	7	7	6	7	7	6	7	7	7	7	7	7	7	7	7
1	2	4	6	1	5	6	5	6	6	6	5	6	6	6	6	6	5	6	5	6	7	6	5	6	6	6	7	6	5	6	6	6	6	7	6	6	6	7	6	6	5	6	6	5	6	6	6	6	6
1	2	3	1	9	7	5	6	6	7	7	7	6	6	5	6	7	6	7	6	5	6	6	7	7	6	6	7	6	6	7	7	5	6	7	6	6	7	4	5	7	6	7	5	6	6	7	5	7	6
1	2	3	1	9	5	5	7	7	7	4	2	1	6	5	7	6	7	7	5	5	5	3	7	3	3	5	6	7	7	7	5	5	3	7	7	5	7	7	7	6	7	7	5	5	7	5	7	6	6
1	3	3	2	6	6	5	7	7	5	6	5	4	5	6	6	7	7	7	7	7	7	7	7	7	7	7	7	7	6	6	7	5	5	7	6	6	4	5	6	5	5	4	5	6	6	6	6	6	4
1	2	3	3	1	5	5	6	7	6	6	3	5	6	6	6	6	6	4	6	4	5	6	6	6	5	6	7	7	6	6	7	5	1	6	6	6	6	5	5	5	5	5	6	6	6	6	6	6	6
2	3	3	2	6	4	3	4	4	3	3	3	4	4	5	5	4	5	4	4	4	6	4	6	2	5	2	6	5	5	5	5	3	1	1	5	1	2	3	4	3	3	3	4	5	3	3	5	5	5
1	3	3	3	9	4	5	4	4	4	5	4	4	4	4	4	5	4	4	4	5	4	4	4	4	5	4	4	4	4	4	4	4	4	4	4	4	4	4	4	4	4	4	4	5	4	4	4	4	4
2	3	3	3	6	6	5	6	7	6	6	4	4	5	7	7	6	6	7	7	7	7	5	7	6	6	7	7	7	7	7	7	5	6	7	7	7	7	7	7	7	7	6	7	7	6	6	7	7	7
1	3	3	3	6	7	7	7	7	6	7	6	7	7	7	7	6	7	7	7	6	7	6	7	7	6	6	7	7	7	7	7	7	7	7	6	6	7	7	7	7	7	6	7	7	6	7	7	7	6
2	3	4	6	6	5	5	5	6	5	7	5	4	6	5	7	5	5	5	7	6	6	5	5	5	4	6	7	7	6	6	7	4	4	5	5	5	6	4	6	4	3	4	5	7	6	5	7	6	6
2	3	4	2	6	4	4	7	7	7	6	3	4	5	6	7	7	6	6	7	5	5	6	5	6	5	6	7	7	6	7	7	6	3	5	6	7	7	5	6	5	6	2	6	6	6	5	6	5	5
2	4	3	3	1	5	3	5	7	4	5	4	5	5	5	6	7	7	7	7	5	7	7	7	7	7	7	7	7	6	6	7	7	6	6	7	7	7	7	7	5	6	7	7	7	7	4	7	4	4
2	2	3	2	1	5	5	5	5	5	4	4	4	4	4	4	3	3	3	3	5	5	5	5	4	4	4	4	3	3	3	3	3	3	3	3	3	3	4	4	4	4	4	4	4	4	4	4	4	4
2	3	3	3	6	4	4	3	7	4	2	2	2	7	7	4	7	7	7	4	7	7	7	7	7	7	7	7	6	6	6	6	7	7	7	7	7	7	7	7	7	7	3	5	5	5	7	5	7	7
1	3	3	6	1	7	7	7	7	7	7	7	4	5	4	5	7	7	7	7	7	6	6	6	6	6	6	7	7	7	7	7	7	7	5	3	3	3	7	7	7	7	7	5	4	5	5	5	6	2
1	2	1	3	6	4	4	7	7	7	7	7	7	7	7	7	7	7	7	7	7	7	7	7	7	7	7	7	7	7	7	7	7	7	7	7	7	7	7	7	7	7	7	7	7	7	7	7	7	7
2	3	3	5	1	7	7	7	7	7	5	2	1	5	6	7	7	7	7	7	7	7	5	7	7	7	7	7	7	7	7	7	7	7	7	7	7	7	7	7	7	7	7	7	7	7	7	7	7	7
2	3	3	2	6	5	5	5	5	5	4	4	4	4	4	4	5	5	5	5	5	5	5	5	5	5	5	5	7	7	7	5	7	6	6	7	5	5	5	5	5	5	5	6	6	6	5	6	6	5
2	3	3	2	6	4	4	4	5	4	4	4	4	5	5	5	3	3	5	4	4	4	4	4	3	3	4	4	4	4	4	4	4	4	4	4	4	4	3	4	4	4	4	4	4	4	4	4	4	4
2	3	3	2	6	6	6	6	6	6	5	5	5	5	5	5	6	6	6	6	6	6	6	6	6	6	6	6	6	6	6	6	6	6	6	6	6	4	6	6	6	6	6	6	6	6	6	6	6	6
1	2	3	2	5	7	5	7	5	7	4	5	4	7	7	6	5	7	7	6	6	7	5	7	5	7	7	7	7	6	7	5	7	4	3	3	7	5	3	7	2	7	7	4	7	4	7	4	5	7
1	3	4	1	9	4	6	5	7	6	1	1	1	7	7	7	7	3	6	7	6	7	4	6	4	5	6	7	7	7	7	7	6	1	5	5	6	6	3	3	5	6	4	6	6	6	6	4	6	6
2	3	4	1	4	5	5	5	6	4	4	3	1	4	4	6	7	7	7	7	7	7	4	7	5	5	5	7	7	7	7	5	7	5	5	5	4	5	7	4	4	4	5	7	7	7	6	6	3	4
2	3	3	3	6	3	4	4	5	5	4	3	3	4	4	5	4	5	5	4	4	5	4	5	5	4	5	6	5	5	5	5	6	5	5	5	5	6	4	4	4	4	3	5	4	4	4	5	4	4
2	2	4	3	9	4	4	4	4	4	4	4	4	4	4	4	4	4	4	4	4	4	4	4	4	4	4	4	4	4	4	4	4	4	4	4	4	4	4	4	4	4	4	4	4	4	4	4	4	4
2	2	2	1	6	6	6	6	6	6	6	6	6	6	6	6	6	6	6	6	6	5	5	6	5	5	6	6	7	7	7	6	7	3	4	4	4	4	6	6	6	6	6	6	6	6	6	6	6	6
1	4	3	3	4	6	5	6	4	7	5	4	6	4	5	6	6	5	5	6	5	5	6	6	6	5	5	6	6	5	5	6	5	5	6	6	6	4	4	4	5	6	5	6	5	5	5	6	6	5
2	5	3	2	6	5	5	7	7	5	5	5	4	5	6	7	5	5	5	7	6	7	6	7	6	6	6	6	6	6	6	6	6	6	6	6	6	6	6	7	6	7	6	6	7	6	7	6	6	7
2	3	4	1	6	5	4	5	4	5	4	4	4	4	4	4	5	6	4	3	5	5	6	7	6	6	5	6	6	5	6	5	6	6	6	6	6	6	6	5	6	5	5	6	5	5	6	5	6	5
2	3	3	3	6	5	4	6	7	6	5	4	5	5	6	7	5	6	6	6	5	6	6	6	4	4	5	7	7	6	6	6	3	5	5	6	5	6	5	6	5	4	5	5	5	6	5	5	5	5
2	4	1	2	6	7	7	7	7	7	6	6	5	6	7	7	7	7	7	7	7	7	7	7	7	7	7	7	7	7	7	7	7	3	7	5	6	7	5	4	5	4	4	5	6	6	6	6	6	6
2	3	4	4	6	6	7	5	6	7	5	5	6	7	5	7	5	6	7	7	5	5	6	7	4	5	7	7	5	6	7	5	5	5	6	4	5	7	6	7	5	6	7	5	5	6	7	6	3	7
2	3	3	2	6	3	2	4	5	3	4	2	4	4	3	5	4	3	5	3	4	4	4	4	4	3	4	6	5	4	5	5	4	3	5	5	4	5	4	4	4	4	4	4	5	5	5	5	5	4
2	3	3	6	1	7	7	7	7	7	4	4	4	6	6	6	7	7	7	7	7	7	7	7	7	7	7	7	7	7	7	7	3	3	5	5	5	5	7	7	7	7	7	7	7	7	7	7	7	7
1	4	3	4	8	4	7	7	7	5	3	3	2	5	5	6	7	7	7	7	7	7	7	7	7	7	7	7	7	7	7	7	7	6	6	6	7	7	5	5	3	6	4	4	5	7	7	7	6	6
1	3	1	6	6	7	7	7	7	7	7	4	3	2	5	7	7	7	7	7	7	7	3	7	4	7	7	7	7	7	7	7	7	2	7	7	7	7	7	7	7	7	7	6	7	7	7	7	7	7
2	3	3	1	6	2	2	3	7	4	5	2	2	6	6	6	7	7	7	7	7	7	7	7	7	7	7	7	7	7	7	7	7	5	5	6	6	7	4	7	4	3	4	7	7	7	7	6	7	7
1	3	4	1	6	2	6	4	6	4	5	2	2	5	5	6	6	5	5	5	6	6	5	5	5	6	5	5	5	5	5	5	6	4	5	4	3	5	6	5	3	4	3	5	3	3	3	5	4	5
2	3	3	2	6	5	5	5	7	4	3	3	3	3	3	7	7	7	7	7	7	7	7	7	7	7	7	7	7	7	7	7	7	7	7	7	7	7	7	7	7	7	7	7	7	7	7	7	7	7
2	3	1	2	6	5	5	7	7	5	5	4	4	6	6	7	7	7	7	7	7	7	7	7	7	7	7	7	7	7	7	7	7	7	7	7	7	7	7	7	7	7	7	7	7	7	7	7	7	7
2	3	3	3	6	4	4	6	7	5	3	3	3	5	6	7	7	7	7	7	7	7	7	7	7	7	7	7	7	7	7	7	7	5	7	5	5	7	5	5	5	5	4	6	6	6	6	6	5	5
2	3	3	3	6	4	4	5	6	5	4	4	4	5	5	5	5	5	5	5	5	5	5	5	5	5	5	5	5	5	5	5	5	4	5	6	7	7	6	5	5	4	4	4	4	4	4	5	4	4
2	3	3	2	6	7	7	7	6	5	7	7	6	5	4	6	7	7	7	7	5	6	6	6	4	5	4	5	6	5	5	4	7	7	7	7	7	7	7	7	7	7	7	7	7	7	7	7	7	7
2	5	3	5	6	6	5	6	7	3	4	4	4	4	4	6	7	7	7	7	5	4	4	7	5	5	5	7	5	5	5	5	7	5	3	4	4	5	5	5	4	4	3	5	5	6	4	7	5	4
2	3	4	3	4	7	7	7	7	7	5	4	5	6	7	7	7	7	7	7	7	7	7	7	7	7	7	7	7	7	7	7	7	7	7	7	7	7	7	7	7	7	7	7	7	7	7	7	7	7
2	2	3	1	9	4	4	5	7	3	4	3	2	4	6	7	5	7	7	7	5	6	4	7	5	4	5	7	7	7	7	5	6	4	7	6	6	4	6	7	4	4	4	7	7	7	7	7	7	3
2	3	3	2	6	5	7	5	7	5	5	5	4	5	5	5	5	5	5	5	5	5	5	5	5	5	5	5	5	5	5	5	5	5	5	5	5	5	3	5	3	4	5	5	5	5	5	5	5	5
1	3	2	6	6	7	7	7	7	7	1	1	7	7	7	7	7	7	7	7	7	7	7	7	7	7	7	7	7	7	7	7	7	7	7	7	7	7	7	7	7	7	7	7	7	7	7	7	7	7
1	2	3	4	1	7	6	6	6	7	5	7	6	6	6	5	6	5	6	6	6	5	6	6	5	7	7	6	7	5	6	6	6	6	6	6	6	6	6	6	6	6	6	6	6	6	6	6	6	6
1	3	4	1	6	7	7	7	7	7	7	6	6	2	7	7	7	7	7	7	7	7	7	7	7	7	7	7	7	7	7	6	7	3	7	7	7	7	7	7	7	7	7	7	7	7	7	7	7	7
1	3	2	5	6	7	7	7	7	7	7	3	4	4	2	4	1	1	4	4	1	1	1	3	4	4	7	4	4	7	7	7	1	1	1	1	1	1	7	7	7	7	7	7	7	7	7	7	7	1
2	3	3	3	6	4	4	7	7	5	5	7	7	7	7	7	7	7	7	7	7	7	7	7	7	7	7	7	7	7	7	7	7	7	7	5	4	7	7	7	4	4	4	7	6	6	6	6	6	3
2	2	3	4	6	4	4	5	6	5	4	4	4	5	6	6	4	4	4	4	5	5	5	5	5	6	6	6	6	6	6	6	4	4	5	5	5	5	6	6	6	6	6	6	6	6	6	6	6	6
1	4	4	4	9	2	4	3	3	3	3	6	3	3	5	4	3	2	2	3	1	3	2	2	2	4	4	3	2	3	3	3	2	2	5	3	1	1	1	5	3	3	2	2	3	4	2	2	2	2
2	2	3	1	9	7	7	7	7	7	4	2	4	7	7	7	7	7	7	7	7	7	7	7	7	7	7	7	7	7	7	7	7	7	7	7	7	7	5	7	7	5	5	7	7	7	7	7	7	7
2	3	3	3	6	5	5	5	5	5	5	5	5	5	5	5	6	6	6	6	6	6	6	6	4	5	6	7	6	6	6	6	6	6	6	6	6	6	4	5	5	5	5	5	5	5	5	5	4	5
1	3	3	4	8	5	5	5	7	5	4	5	4	6	6	6	5	7	5	5	5	5	5	7	5	5	5	5	5	5	5	5	5	1	4	4	4	4	4	4	4	5	4	4	4	4	4	4	4	4
2	3	3	3	6	6	6	6	6	6	5	4	3	3	4	4	7	7	7	7	7	7	7	7	4	6	6	7	7	7	7	4	7	4	6	5	6	6	4	6	5	5	5	6	6	6	5	6	5	6
1	2	3	1	6	7	7	7	7	6	7	7	7	6	7	7	6	7	6	6	6	6	6	6	6	6	6	6	6	6	6	6	6	6	6	6	6	6	7	7	6	6	7	7	6	6	6	6	7	7
2	3	3	2	6	4	4	4	7	4	3	1	1	2	6	7	6	4	6	7	7	7	7	7	6	5	6	7	7	7	7	6	6	4	6	4	4	4	4	4	1	4	4	4	4	4	4	4	4	4
2	3	3	3	6	6	6	6	6	6	6	6	6	6	6	6	6	6	6	6	6	6	6	6	6	6	6	6	6	6	6	6	6	6	6	6	6	6	6	6	6	6	6	6	6	6	6	6	6	6
1	5	4	4	8	4	4	6	6	3	4	3	5	6	6	6	6	7	5	6	6	5	6	6	6	5	7	7	6	6	5	6	6	4	5	5	6	5	6	6	5	6	5	6	5	6	5	5	6	5
1	3	3	1	6	4	4	4	6	5	3	2	2	3	4	5	4	5	5	6	4	5	5	6	3	4	5	7	6	6	6	5	5	4	5	6	5	6	5	5	4	4	3	5	5	4	5	5	4	5
2	3	4	1	6	7	7	5	5	5	7	4	1	1	4	7	7	7	7	7	7	7	7	7	7	7	7	7	7	7	7	7	4	6	5	4	3	5	4	5	6	7	5	7	7	7	7	7	7	7
2	2	3	1	5	4	2	5	7	4	3	3	1	5	5	7	6	7	6	6	6	5	5	6	6	6	6	6	7	6	7	7	5	5	5	6	5	7	7	6	5	5	3	5	5	6	5	6	5	5
2	2	3	1	5	5	5	5	5	5	6	6	4	5	5	6	4	4	5	4	5	5	5	6	6	6	6	6	6	6	6	6	6	6	6	6	5	4	6	6	6	6	6	5	5	6	5	5	6	5
2	2	3	1	8	4	4	5	7	5	4	4	3	5	5	7	6	6	7	7	7	5	4	7	7	4	6	7	7	7	7	7	7	3	6	5	6	7	7	7	7	6	7	4	7	7	7	7	7	7
1	3	3	4	6	5	5	6	6	6	4	3	4	4	4	6	7	6	6	6	5	5	5	5	6	6	6	7	7	7	7	7	5	5	5	5	5	5	2	5	2	5	2	6	6	5	5	5	5	5
2	2	1	1	9	4	1	4	4	1	7	3	5	5	5	5	6	6	6	1	7	3	1	7	7	1	1	7	7	7	7	4	7	7	7	1	3	3	5	5	5	5	5	6	7	7	7	7	6	6
1	3	3	3	6	7	6	7	6	7	7	7	7	7	7	7	7	6	7	7	7	7	6	7	7	7	7	7	7	7	7	7	7	6	7	7	7	7	7	7	7	7	7	7	7	7	7	7	7	7
2	2	2	2	2	6	7	7	6	7	5	5	7	7	7	7	7	5	6	6	5	6	4	7	5	5	6	7	7	4	5	6	7	4	6	4	5	6	4	5	4	5	4	3	6	6	5	6	5	6
2	3	4	1	6	4	4	5	7	5	5	4	4	6	6	6	7	7	6	6	7	7	7	7	6	6	6	7	6	7	7	6	6	4	6	6	6	6	6	7	6	6	6	7	7	7	7	7	6	6
2	3	4	1	6	6	6	5	6	6	6	5	4	6	4	6	6	4	6	6	5	5	6	4	5	6	6	6	5	5	6	6	6	5	5	6	5	5	6	5	5	6	6	5	5	6	5	5	6	5
2	3	4	1	6	6	6	6	7	6	6	5	5	6	6	6	7	7	7	7	7	7	7	7	7	7	7	7	7	7	7	7	6	5	6	6	7	6	7	7	7	7	7	7	7	7	7	7	7	7
2	2	4	4	1	6	6	6	6	6	6	6	6	6	6	6	6	6	6	6	6	6	6	6	6	6	6	6	6	6	6	6	6	6	6	6	6	6	6	6	6	6	6	6	6	6	6	6	6	6
2	2	3	1	5	5	6	6	6	5	5	4	3	6	5	6	5	7	6	6	6	6	5	6	5	6	6	6	7	7	7	6	6	6	6	5	6	6	5	7	4	6	4	5	6	6	6	6	5	6
2	3	4	3	6	6	6	6	6	6	5	5	4	4	4	6	6	6	6	6	6	6	6	6	6	6	6	6	6	6	6	6	6	6	6	6	6	6	5	5	4	4	4	5	5	5	5	5	4	4
2	3	4	3	8	1	5	3	5	4	3	6	3	5	6	3	2	4	4	2	3	3	2	2	3	2	3	3	3	4	2	5	2	3	5	2	3	4	3	1	3	2	3	3	5	3	5	3	3	5
1	3	4	3	9	7	7	7	7	7	7	7	7	7	7	7	7	7	7	7	7	7	7	7	7	7	7	7	7	6	7	6	6	7	6	6	7	6	6	6	7	6	6	7	6	7	6	7	7	6
1	3	3	4	6	4	4	5	7	4	3	1	1	3	5	5	7	5	6	5	5	7	7	7	5	7	7	7	4	6	4	2	7	1	6	6	3	3	2	6	2	4	1	4	4	7	4	5	7	7
2	3	3	2	6	6	5	5	7	4	4	2	2	5	5	5	6	6	6	6	7	7	7	7	4	4	4	6	6	6	6	6	5	2	4	4	5	5	5	5	5	5	5	4	4	4	4	4	4	4
2	3	3	3	6	7	7	7	7	6	6	5	5	6	6	7	7	7	7	7	7	7	7	7	7	7	7	7	7	7	7	7	7	7	7	7	7	7	7	7	6	6	7	7	7	7	7	7	7	7
1	4	3	4	6	5	5	5	5	5	5	5	5	5	5	5	4	5	3	4	5	4	4	5	4	5	5	4	4	7	3	7	7	7	7	7	7	7	6	7	7	7	7	7	7	7	7	7	7	7
1	3	1	3	6	3	3	3	2	1	1	7	1	6	5	3	1	2	3	2	2	5	2	4	2	2	2	2	1	1	4	1	1	1	3	1	1	1	1	1	2	2	1	1	7	7	1	1	1	7
1	3	3	2	6	7	6	5	7	6	6	6	6	5	6	6	6	6	7	5	7	7	7	7	7	7	7	7	7	7	7	7	7	7	7	7	7	6	7	7	7	7	7	7	7	7	7	7	7	7
2	3	4	1	6	7	7	7	7	7	7	4	4	7	7	7	7	7	7	7	7	7	7	7	7	7	7	7	7	7	7	7	7	7	7	7	7	7	7	7	7	7	7	7	7	7	7	7	7	7
2	3	3	2	9	6	5	3	6	3	5	5	3	4	6	6	6	6	6	6	6	5	6	6	5	5	6	6	6	7	7	6	5	5	6	6	5	6	5	6	3	5	5	5	6	6	6	7	4	4
1	5	4	4	2	6	5	5	6	5	3	3	3	4	6	6	5	5	6	6	6	6	6	7	4	4	6	6	6	6	5	6	5	6	5	5	6	5	5	5	5	6	6	6	6	5	6	6	5	6
2	2	3	1	2	6	6	5	6	6	4	3	4	6	6	7	5	6	5	4	6	4	6	6	4	6	7	6	6	7	7	4	6	5	4	6	6	4	6	5	6	5	6	5	7	6	6	5	6	5
2	4	4	5	8	1	3	6	7	1	5	5	5	6	6	7	6	5	6	6	6	5	4	4	5	4	4	5	6	6	5	6	6	5	5	6	5	5	6	5	6	5	5	5	6	5	6	5	5	6
1	4	5	6	2	6	7	6	7	4	5	5	6	6	6	7	5	5	4	5	6	5	6	6	6	6	5	6	7	6	6	5	5	6	5	6	6	7	6	5	6	6	5	5	6	5	6	6	6	5
2	3	4	2	6	3	4	4	7	7	3	3	3	4	4	7	4	4	5	7	3	5	5	7	5	3	5	5	7	5	5	5	5	5	5	3	5	5	3	3	3	3	3	3	5	5	5	3	5	5
2	3	3	2	6	4	5	6	6	6	5	5	4	5	4	5	5	7	5	5	5	5	4	6	4	4	5	6	4	4	5	5	5	3	5	5	5	5	5	5	5	4	5	5	4	5	5	5	4	5
2	5	3	1	6	4	4	5	6	3	4	2	2	4	5	7	6	7	7	7	7	5	7	7	7	7	7	7	7	7	7	7	7	7	7	7	7	7	7	7	5	7	7	7	7	7	7	7	4	5
1	2	3	1	6	5	3	6	5	5	4	4	6	6	6	4	6	5	4	6	6	6	4	6	4	4	4	6	5	6	6	6	6	3	5	3	5	6	4	5	5	4	3	6	6	5	6	6	6	6
2	2	1	1	6	5	5	6	7	7	5	4	1	5	5	7	4	5	7	7	5	4	4	5	6	6	6	7	7	7	7	7	7	6	5	4	4	4	7	7	7	5	5	6	6	7	6	6	6	4
2	1	3	1	6	6	6	6	6	6	6	6	6	6	6	6	6	6	6	6	6	6	6	6	6	6	6	6	6	6	6	6	6	6	6	6	6	6	6	6	6	6	6	6	6	6	6	6	6	6
2	3	2	2	6	5	5	5	7	6	4	4	4	5	6	6	5	5	5	6	5	5	5	7	6	5	5	7	6	5	4	4	4	3	4	5	5	6	4	5	4	4	4	5	4	4	5	5	5	5
1	2	3	1	6	6	4	6	5	4	6	4	6	4	4	6	6	5	6	5	4	6	5	6	6	6	6	5	6	7	5	4	6	4	6	5	3	6	6	4	6	5	6	6	5	6	6	7	6	6
2	2	3	1	6	6	5	6	7	6	4	4	4	6	6	6	6	7	6	7	7	6	5	6	6	5	6	6	6	5	5	5	5	6	6	5	6	7	7	6	4	6	3	5	6	6	6	6	4	3
2	2	3	1	6	5	5	6	7	7	5	3	2	4	5	7	7	7	7	7	7	7	7	7	6	6	6	7	7	7	7	7	6	5	5	6	6	7	7	7	7	7	7	6	6	7	6	7	7	5
2	1	3	1	6	4	3	6	6	7	5	4	4	4	4	5	5	6	6	6	7	7	7	7	5	6	7	7	6	7	7	6	6	5	6	4	4	4	5	6	7	6	5	7	5	6	4	5	4	5
1	2	5	6	6	4	4	4	4	4	4	4	4	4	4	4	4	4	4	4	4	4	4	4	4	4	4	4	4	4	4	4	4	4	4	4	4	4	4	4	4	4	4	4	4	4	4	4	4	4
2	2	3	2	6	7	7	7	7	7	7	7	7	7	7	7	7	7	7	7	7	7	7	7	7	7	7	7	7	7	7	7	7	7	7	7	7	7	7	7	7	7	7	7	7	7	7	7	7	7
2	2	3	1	6	7	7	7	7	5	5	2	3	7	7	7	7	7	7	7	7	7	7	7	7	7	7	7	7	7	7	7	7	7	7	7	7	7	7	7	7	7	7	7	7	7	7	7	7	7
2	1	1	6	6	3	6	3	4	4	3	4	5	4	3	5	4	4	2	3	5	4	4	2	2	3	3	4	3	3	5	5	4	1	5	4	4	3	3	6	4	4	4	5	5	3	5	5	6	4
1	2	2	3	1	7	7	7	7	7	5	5	5	5	5	7	7	6	6	7	5	7	5	7	7	6	6	7	7	7	7	7	7	7	6	6	6	6	6	7	6	6	5	5	6	7	6	6	5	5
1	2	3	2	2	7	7	7	7	7	6	1	1	7	7	7	7	7	7	7	7	7	7	7	7	7	7	7	7	7	7	7	7	7	7	7	7	7	7	7	6	7	7	7	7	7	7	7	7	7
1	2	3	2	5	7	7	7	7	7	7	2	2	7	7	7	7	7	7	7	7	7	7	7	7	7	7	7	7	7	7	7	7	7	7	7	7	7	7	7	7	7	7	7	7	7	7	7	7	7
2	2	3	1	6	4	5	6	7	3	3	2	2	2	2	4	3	3	3	4	6	4	4	5	6	4	5	5	7	6	6	6	7	5	5	4	3	1	5	5	6	5	3	2	3	4	3	3	3	2
2	3	4	1	9	6	5	3	5	5	4	4	5	6	4	5	5	4	5	5	5	4	3	3	4	3	2	5	4	3	5	3	3	3	3	5	3	5	3	2	4	3	4	5	4	3	5	5	5	5
2	2	3	1	6	7	7	7	7	6	6	4	2	6	7	7	7	7	7	7	7	7	7	7	7	7	7	7	7	7	7	7	7	5	7	6	7	7	7	7	4	4	6	7	7	5	7	7	7	7
2	4	4	3	9	6	6	6	6	6	6	6	6	6	6	6	6	6	6	6	6	6	6	6	6	6	6	6	6	6	6	6	6	6	6	6	6	6	6	6	6	6	6	6	6	6	6	6	6	6
1	5	3	2	6	5	3	6	7	7	7	4	4	7	6	6	7	6	2	7	5	7	4	7	5	6	6	5	7	7	5	6	7	1	6	5	7	7	3	6	1	6	3	7	6	5	3	7	7	5
2	2	3	2	6	1	2	3	5	5	1	3	6	2	6	3	1	2	3	4	2	3	4	5	2	3	4	5	5	3	4	5	2	3	3	4	4	5	1	1	1	1	4	3	3	3	4	6	2	7
2	2	3	2	3	7	7	7	7	7	7	5	4	4	7	7	7	7	7	7	7	7	7	7	4	4	7	7	7	7	7	7	5	5	5	7	5	5	7	7	7	7	7	7	7	7	7	7	7	7
2	2	3	2	3	7	7	7	7	7	6	6	6	6	6	6	6	6	6	6	6	6	6	6	6	6	6	6	6	6	6	6	6	6	6	6	6	6	6	6	6	6	6	6	6	6	6	6	6	6
2	2	3	1	6	6	6	6	6	4	6	5	5	2	5	6	4	7	7	7	7	7	7	7	6	7	7	7	7	7	7	7	5	5	4	5	2	3	6	5	6	4	6	5	5	5	5	5	1	1
2	2	3	1	5	4	4	4	6	5	6	6	4	4	3	4	5	5	7	5	4	6	6	5	7	5	4	7	7	7	7	5	7	4	3	5	3	6	7	7	6	5	6	6	6	7	5	7	5	6
2	2	3	2	3	7	6	7	7	7	7	6	7	6	7	6	7	6	7	6	7	6	7	6	7	6	7	6	7	6	7	6	7	6	7	6	7	6	7	6	7	6	6	7	6	7	6	7	7	6
1	3	2	3	9	3	3	6	7	6	5	4	2	1	7	7	6	7	1	5	7	6	3	5	4	4	3	3	2	1	2	1	7	7	6	5	1	7	7	6	6	6	7	7	4	7	5	7	6	1
2	2	3	1	8	4	4	6	7	4	5	4	4	6	5	6	6	6	5	6	5	7	5	7	5	6	6	5	7	6	6	5	6	4	5	5	6	6	4	5	3	5	3	6	6	7	5	5	6	6
2	2	3	1	6	4	4	6	7	5	6	4	4	4	3	4	5	7	5	6	7	7	3	6	6	3	4	6	6	7	7	6	7	5	5	4	3	5	7	7	7	6	7	7	6	7	7	7	7	7
1	3	1	3	8	4	4	4	6	1	5	6	5	5	5	5	6	7	1	2	3	7	7	7	1	4	5	6	6	1	6	7	6	4	4	3	1	7	4	2	3	6	6	5	5	7	6	3	4	2
2	2	3	1	9	3	5	1	2	6	3	4	5	6	2	3	7	3	7	2	7	2	7	5	2	7	3	3	7	4	3	7	3	7	6	1	7	7	4	4	1	2	2	4	1	7	1	6	4	5
1	1	1	3	4	2	6	4	3	1	3	4	6	4	4	3	4	4	4	3	7	3	7	5	3	1	4	4	2	3	4	2	3	2	7	5	6	5	3	2	2	6	6	5	1	7	2	4	6	3
1	1	3	2	8	4	6	1	5	2	1	2	2	5	3	5	2	1	1	6	2	7	5	2	7	1	4	1	3	5	5	6	1	2	2	3	3	5	6	6	3	1	3	4	1	2	4	7	1	2
1	4	3	4	6	3	1	3	5	4	1	1	1	4	5	5	1	6	5	5	5	1	7	4	7	6	6	1	3	6	2	1	7	5	6	5	1	1	7	4	3	7	4	2	1	5	7	6	1	7
1	1	2	5	7	3	5	6	1	3	6	7	6	4	7	7	2	6	4	1	6	6	7	1	3	3	3	2	6	4	6	6	1	3	6	6	4	5	2	5	4	6	6	7	2	6	1	7	6	5
2	2	2	6	8	2	7	2	1	1	6	4	4	4	5	3	5	6	3	7	3	6	6	6	4	4	5	7	5	7	1	1	2	1	3	7	7	5	4	3	6	4	2	2	2	5	5	6	6	6
2	3	5	3	9	3	7	4	3	7	4	4	1	6	4	5	6	5	7	6	3	3	6	3	3	5	5	6	2	2	1	7	5	6	6	3	1	2	6	1	2	1	3	7	5	6	4	2	3	2
2	3	2	1	9	3	5	3	5	1	6	5	4	3	1	5	1	4	7	3	7	7	3	6	4	6	6	5	3	5	1	7	6	5	6	3	2	1	1	3	7	3	4	7	1	6	7	3	4	2
2	5	2	5	4	2	7	3	3	5	2	1	7	2	2	6	6	6	5	1	5	7	7	3	1	7	6	6	4	1	3	3	3	2	7	4	6	4	7	6	1	2	4	1	2	2	2	7	3	1
1	1	5	6	7	3	4	7	4	3	6	4	1	2	6	1	3	5	5	5	4	6	6	3	2	5	3	3	7	3	3	2	7	2	4	1	6	6	7	3	3	6	2	7	7	5	5	6	4	5
2	4	3	1	8	7	6	6	6	7	2	7	7	5	5	5	4	4	4	4	6	4	1	4	7	4	3	2	7	3	7	3	5	4	6	4	6	7	4	7	5	4	6	6	5	6	4	7	4	4
2	4	1	3	2	6	5	5	4	3	5	4	1	4	3	4	3	7	7	7	4	6	1	5	5	6	6	4	2	6	4	5	4	4	4	7	7	6	7	7	1	6	6	3	6	7	4	7	6	7
2	2	5	4	1	2	6	5	3	6	5	4	1	4	5	6	5	5	2	6	4	3	5	5	6	6	2	4	3	4	5	6	7	7	5	4	5	7	7	7	5	6	5	7	6	7	4	6	6	4
1	1	3	1	8	4	1	3	3	4	5	4	6	4	3	2	5	4	2	6	5	7	6	7	3	2	6	7	1	7	7	6	7	7	5	2	5	7	6	4	5	4	1	4	4	4	7	6	6	4
1	2	4	6	6	6	5	5	2	3	1	2	3	2	6	5	6	7	6	6	3	6	5	7	7	6	4	7	5	1	2	4	4	6	4	7	7	4	4	4	7	6	7	5	5	7	4	5	2	6
2	1	4	6	8	7	6	7	5	5	4	6	6	4	5	1	5	3	7	5	5	1	6	3	6	7	6	4	6	5	6	5	4	7	5	6	7	6	7	4	3	4	5	4	2	6	1	6	6	4
2	1	2	4	3	7	2	6	7	6	6	3	7	4	4	7	6	4	7	6	7	6	5	7	7	6	5	6	7	6	7	5	7	6	2	5	7	6	7	5	4	4	4	6	5	4	3	3	4	4
2	1	3	5	2	5	6	3	1	6	4	6	4	4	6	5	7	4	5	5	6	4	1	7	7	5	7	7	4	7	4	5	6	5	1	4	6	3	7	1	6	3	4	5	2	4	3	5	7	6
1	4	3	2	4	5	6	4	3	5	6	7	6	6	7	6	3	6	5	6	2	6	4	7	7	6	4	5	7	3	6	1	6	6	5	3	6	5	6	6	4	3	7	5	7	2	7	4	4	7
2	2	1	1	7	5	4	6	6	6	5	6	2	6	2	5	2	4	4	1	4	5	4	5	2	6	5	4	5	4	2	5	7	4	5	7	5	4	6	7	5	2	4	6	4	4	2	5	3	7
1	5	2	4	1	5	7	4	6	4	1	7	4	6	4	7	7	5	4	1	4	4	4	4	4	6	2	4	3	1	7	4	2	6	6	7	2	6	4	4	5	3	1	4	5	6	5	4	6	4
1	4	4	3	8	1	4	4	5	6	4	4	6	4	5	6	5	6	4	5	4	5	4	7	6	6	6	5	4	4	6	5	5	5	7	6	5	5	3	2	7	6	2	5	5	5	7	5	2	5
2	3	2	3	4	4	5	7	2	7	5	7	6	7	4	6	7	6	7	6	6	7	3	6	4	4	1	5	6	7	4	6	5	6	6	4	1	4	7	6	7	4	2	4	5	4	3	3	6	1
2	4	5	5	1	4	4	6	4	4	6	6	5	7	5	1	4	5	7	6	6	4	4	4	4	5	4	5	6	1	5	7	6	6	1	4	4	5	4	6	4	6	5	2	7	7	5	7	7	7
1	2	5	6	6	7	5	2	6	3	5	4	1	7	5	5	7	7	6	4	4	4	4	7	5	5	2	4	6	3	5	4	3	5	5	6	6	7	7	7	4	6	7	1	4	5	4	2	5	5
1	2	5	4	8	6	3	5	5	6	7	5	6	5	4	7	6	6	6	6	5	5	1	7	4	7	7	6	6	4	6	3	5	3	6	7	5	4	5	6	5	4	6	4	7	5	4	1	4	1
2	4	5	3	1	6	6	4	7	6	5	4	6	3	4	7	4	6	3	7	6	6	3	7	7	5	7	7	5	7	7	6	1	5	5	5	4	6	7	7	7	5	4	3	4	7	5	6	4	6
1	5	4	4	6	5	5	7	6	7	4	6	7	5	7	6	5	6	7	7	4	1	6	7	6	4	6	5	5	6	7	3	7	6	6	4	5	2	6	3	6	7	6	7	5	5	5	1	4	6
2	1	4	6	3	5	7	1	7	4	5	7	7	4	2	5	5	4	4	3	6	6	7	6	3	7	6	4	6	4	6	6	6	4	5	2	4	7	4	5	7	4	6	4	4	6	4	5	6	7
1	1	5	3	6	4	7	5	6	5	6	6	6	4	6	7	5	5	4	6	5	7	4	4	4	7	7	4	5	4	5	6	1	1	6	4	5	1	2	6	3	1	6	1	4	7	5	5	4	1
2	3	5	1	5	6	7	6	6	1	6	4	6	6	4	7	4	6	2	5	6	1	6	5	7	4	6	4	7	6	7	5	5	6	5	6	5	7	6	4	5	5	2	4	4	5	5	2	6	2
1	2	3	1	7	5	7	2	5	4	5	4	6	5	3	7	6	6	4	4	5	6	7	2	3	6	6	5	1	4	7	4	5	2	4	4	4	5	6	4	3	7	4	6	6	6	6	4	4	4
2	4	2	1	7	4	7	6	7	5	4	5	5	4	5	7	6	4	4	5	7	5	7	7	4	5	6	5	7	6	6	7	5	4	6	5	5	7	7	4	2	4	1	4	2	6	6	5	6	2
1	5	5	4	3	7	6	4	6	1	6	2	2	7	6	7	2	7	5	5	4	6	4	5	5	5	6	6	6	6	2	4	7	7	6	5	2	3	1	7	5	4	3	6	5	7	2	5	7	4
2	2	2	3	6	6	4	6	4	3	6	6	7	5	3	6	6	1	4	4	3	7	5	1	7	5	1	1	1	5	4	4	5	6	6	6	3	7	7	5	4	6	7	5	4	5	6	7	4	5
2	4	3	6	6	2	5	3	5	4	5	6	6	3	7	6	1	4	7	7	5	5	4	7	7	7	2	1	3	6	7	2	7	1	7	2	2	4	4	4	5	4	3	6	1	6	4	1	4	6
2	2	5	6	5	7	1	7	6	6	5	5	6	7	4	3	6	5	5	4	6	5	7	7	5	7	5	4	7	4	2	6	5	1	7	5	4	7	4	6	7	3	7	6	7	6	4	4	4	7
2	4	2	2	4	7	7	7	5	6	6	5	6	7	5	5	6	4	4	7	6	7	4	1	5	3	6	3	5	5	6	4	4	4	5	5	5	4	7	6	6	5	7	6	4	4	5	4	1	5
1	1	5	6	6	4	4	2	7	6	6	7	7	5	7	7	6	5	6	5	6	4	6	6	5	4	6	5	5	5	7	4	6	4	4	7	7	5	2	4	4	6	5	6	1	5	6	6	3	3
1	3	4	1	5	6	4	6	6	5	4	4	7	5	7	4	6	6	5	5	4	6	6	6	7	4	7	6	7	5	4	5	6	7	6	5	7	7	5	5	7	7	5	6	7	4	5	6	6	7
1	5	2	1	3	7	4	6	2	4	4	5	7	6	7	4	6	5	4	7	7	6	7	7	7	7	7	6	5	5	7	5	6	7	7	7	2	5	4	5	6	5	1	5	6	7	6	5	4	4
2	4	4	4	3	3	7	6	1	6	7	5	4	7	1	5	4	4	2	7	4	6	2	6	5	1	4	3	6	5	6	5	3	7	5	7	4	4	6	7	5	7	6	7	4	5	4	5	3	4
2	4	4	4	4	6	1	6	6	5	5	5	5	5	7	5	5	7	6	4	6	3	4	7	5	1	6	1	6	7	5	1	2	7	7	7	3	6	6	6	6	5	5	7	4	6	4	6	5	4
2	4	2	4	9	1	1	7	7	5	6	7	1	6	6	7	6	2	5	3	4	1	5	1	7	5	5	7	7	4	7	7	6	4	4	5	4	4	1	5	5	6	6	5	1	6	4	7	4	4
1	4	4	3	6	5	5	5	6	6	6	4	6	5	5	6	6	4	3	6	7	5	6	1	6	2	7	4	6	7	3	7	6	7	5	5	7	6	4	5	6	4	3	7	6	6	6	3	2	6
1	1	1	3	8	5	6	4	6	3	6	6	6	1	1	4	2	4	7	4	5	7	7	6	5	2	1	7	6	7	5	4	5	7	6	5	4	6	7	4	3	5	4	2	6	5	6	5	4	5
2	3	5	2	3	2	5	1	1	4	7	7	4	5	5	5	5	7	6	2	3	7	4	5	6	6	7	3	5	6	2	3	5	2	7	4	6	5	7	5	4	7	7	4	7	7	2	7	4	6
1	2	3	4	6	1	7	1	2	5	2	6	6	1	6	4	1	6	7	6	7	5	4	6	6	2	6	3	6	4	4	6	7	5	7	7	5	2	4	6	7	6	4	5	7	7	2	6	3	4
2	3	3	2	6	3	3	5	7	5	3	2	2	4	7	6	7	7	4	7	7	7	5	7	7	7	7	7	7	7	7	3	7	7	7	7	7	7	4	5	3	5	3	5	7	7	7	7	4	4
1	3	3	4	6	6	5	6	5	5	2	6	1	2	4	6	6	2	7	7	4	5	5	5	7	4	6	7	6	6	3	6	7	6	7	5	5	5	7	5	5	6	5	4	4	6	7	7	4	7
1	3	3	2	6	5	4	6	3	5	6	5	5	4	4	3	7	7	7	4	7	7	4	3	6	6	5	5	2	2	3	5	6	2	5	2	6	3	7	6	2	3	2	3	5	5	5	4	6	3
2	5	2	5	5	4	5	7	5	4	4	7	7	1	5	6	6	6	7	5	7	3	6	4	5	4	6	5	4	7	6	5	5	2	6	7	6	6	6	7	4	5	5	5	6	7	1	5	7	4
1	5	2	5	2	5	1	4	4	6	5	5	6	5	7	2	6	6	5	1	7	4	6	1	1	3	5	5	7	4	6	6	4	7	4	6	3	1	6	7	5	7	5	1	5	6	4	4	4	6
2	3	4	4	2	4	7	4	7	5	4	4	5	7	5	5	5	3	6	3	5	4	4	3	7	6	2	6	7	1	4	3	6	4	5	5	7	4	7	4	3	7	5	3	7	1	6	3	5	3
1	3	3	4	8	1	7	7	5	4	3	2	5	5	4	5	5	3	3	2	3	4	4	1	7	5	6	6	5	6	4	5	6	5	6	6	7	7	4	6	7	7	5	5	6	7	3	4	7	4
1	1	3	1	7	5	5	7	7	4	4	7	4	7	3	7	4	4	7	1	7	1	5	6	6	7	7	1	4	7	2	7	4	4	4	7	4	4	4	3	6	7	4	7	7	2	6	3	2	7
2	3	3	2	8	4	7	6	7	7	7	5	7	6	5	6	1	7	6	6	6	7	6	7	1	7	4	7	7	6	4	4	4	6	5	5	5	5	3	1	4	6	5	6	5	5	5	4	6	5
1	1	4	3	4	6	5	5	3	7	7	6	5	6	4	3	6	7	5	4	5	7	7	2	5	6	7	7	5	5	3	7	6	5	7	4	4	4	6	7	4	5	6	6	4	7	5	6	2	5
2	4	5	2	5	5	2	2	6	6	4	6	1	4	5	5	7	5	7	4	7	6	4	6	4	5	5	4	5	2	7	5	7	6	7	5	4	5	4	4	6	2	5	5	7	4	3	1	6	5
2	1	5	6	4	6	5	5	7	4	5	5	4	4	7	5	5	7	2	7	7	5	6	1	7	4	4	5	6	5	5	4	5	4	2	7	4	4	7	6	1	5	6	2	7	5	4	3	5	7
1	2	1	3	5	7	4	5	6	5	5	6	6	4	5	2	4	4	5	5	7	1	4	2	7	5	6	7	7	3	6	6	6	7	7	7	4	6	5	1	6	7	5	6	7	5	3	6	6	3
1	3	2	3	7	6	6	1	7	5	3	3	6	6	4	2	2	4	7	7	7	7	7	1	2	7	4	7	4	6	5	7	4	5	6	4	4	6	4	7	4	7	7	6	6	6	7	6	3	4
2	2	2	2	6	6	6	5	6	4	6	6	5	4	3	2	6	6	4	4	6	6	6	4	4	5	5	4	5	4	5	5	6	4	3	3	2	4	6	4	3	5	4	6	5	5	5	5	5	3
1	1	3	2	9	5	7	7	6	5	6	7	7	2	6	7	7	6	6	7	4	6	4	5	6	5	7	4	5	6	7	4	6	7	5	5	4	4	6	6	5	7	5	6	4	7	5	7	4	5
2	4	4	1	5	1	4	4	1	6	6	7	4	5	7	6	7	4	7	7	4	6	6	3	7	1	4	7	2	5	5	6	2	4	7	7	5	6	6	4	5	4	5	5	7	5	2	6	4	5
2	5	2	1	2	6	6	7	5	4	6	4	5	7	6	6	4	5	2	6	5	5	4	5	4	4	6	5	4	3	4	6	5	7	4	7	7	4	4	5	4	6	5	4	4	7	4	7	6	5
1	1	3	1	7	7	7	5	7	3	6	4	2	7	7	7	5	7	5	5	6	5	1	3	7	4	3	4	4	7	4	5	3	4	6	7	2	5	6	7	4	5	3	5	7	4	4	4	5	7
1	2	2	6	2	4	3	3	7	6	5	3	4	7	5	6	4	4	5	3	5	7	5	1	7	7	6	5	1	4	6	5	4	7	5	7	4	7	5	2	1	5	6	6	3	4	4	6	4	6
1	3	4	2	4	6	5	6	6	6	6	5	5	5	5	5	6	6	6	5	6	5	6	5	6	5	4	5	6	5	5	4	6	5	5	4	5	4	3	4	5	4	3	6	6	4	3	3	2	3
2	5	2	2	6	7	2	5	7	1	3	2	1	1	4	7	7	7	7	7	7	7	3	7	5	5	5	7	7	7	7	7	5	2	5	2	5	7	7	7	7	7	7	7	7	7	7	7	7	7
1	3	3	2	4	7	6	6	5	5	5	6	6	5	5	5	5	5	6	5	7	4	7	5	4	5	5	6	5	4	4	5	7	4	4	6	5	4	5	5	6	6	5	6	5	4	5	5	4	5
1	3	3	3	4	7	6	5	4	4	7	5	5	5	5	4	6	5	6	5	4	6	5	4	7	6	4	5	6	4	4	6	5	6	5	4	6	5	6	5	4	5	5	6	6	4	5	5	6	5
2	3	4	1	9	6	4	6	7	4	6	4	4	4	6	6	6	6	7	7	5	6	5	6	5	6	5	6	7	6	6	5	6	5	4	4	4	6	6	7	5	6	6	6	6	7	5	5	4	5
1	3	3	2	5	6	5	7	7	7	7	4	7	7	7	7	5	6	5	5	6	6	5	5	6	5	6	7	6	6	7	7	4	4	5	6	6	7	4	5	4	5	5	6	6	4	6	6	5	5
1	4	4	4	7	3	5	6	5	6	6	5	5	6	5	7	6	5	7	6	6	7	5	6	5	7	7	6	7	7	5	6	6	7	7	4	5	7	5	6	5	5	6	4	4	4	5	6	5	5
1	3	3	1	6	4	4	4	5	6	4	4	4	4	4	4	6	6	6	6	7	7	7	7	6	6	6	6	6	6	6	6	6	6	6	6	6	6	5	6	4	5	3	6	6	6	6	6	6	6
1	4	4	6	1	5	6	7	5	7	6	4	3	5	5	5	5	7	5	6	5	6	5	6	6	7	5	7	5	7	7	6	5	4	5	4	5	7	5	6	4	6	4	5	4	5	5	4	5	4
2	5	5	6	1	7	7	7	7	7	2	2	5	5	5	5	7	7	7	7	7	7	7	6	4	4	3	7	3	7	7	3	7	3	3	3	3	3	3	3	3	3	3	3	3	3	3	3	3	3
1	3	4	2	7	4	5	6	7	5	3	4	3	5	6	7	6	5	6	7	6	7	4	4	6	7	6	7	6	7	7	6	6	5	6	4	5	6	7	6	7	6	7	7	7	7	7	7	7	7
2	3	4	3	5	5	7	6	6	4	6	4	6	6	7	6	7	7	7	6	7	5	7	6	5	6	6	7	6	7	6	5	6	6	7	6	7	5	7	6	7	6	6	6	7	6	5	6	6	6
2	3	3	3	8	5	4	6	7	4	6	4	4	6	6	7	7	7	6	6	6	7	6	7	5	6	6	7	7	5	5	6	6	5	4	5	6	6	5	5	4	6	5	6	7	7	6	5	5	4
1	4	5	5	3	7	7	7	7	7	7	1	3	7	7	7	7	7	7	7	7	7	6	7	7	7	7	7	7	7	7	7	6	7	7	5	7	7	7	7	7	7	7	7	7	7	7	7	7	7
2	4	5	4	4	7	7	7	7	7	7	5	4	7	7	7	7	7	7	7	7	7	7	7	7	7	7	7	7	7	7	7	7	7	7	7	7	7	7	7	7	7	7	7	7	7	7	7	7	6
2	2	3	1	9	7	7	7	7	7	7	4	7	7	7	7	7	7	7	7	7	7	7	7	4	7	6	7	7	7	7	7	7	4	7	7	5	7	7	7	5	5	6	7	7	7	7	7	7	7
2	4	5	4	6	7	7	7	7	7	7	4	6	7	7	7	7	7	7	7	7	7	7	7	7	7	7	7	7	7	7	7	7	7	7	7	7	7	7	7	7	7	7	7	7	7	7	7	7	7
1	5	5	4	2	7	7	7	7	7	7	6	5	6	7	7	7	7	7	7	7	7	7	7	7	7	7	7	7	7	7	7	7	7	7	7	7	7	7	7	7	7	7	7	7	7	7	7	7	7
1	5	5	4	2	7	7	7	7	7	7	3	2	6	7	7	7	7	7	7	7	7	7	7	7	7	7	7	7	7	7	7	7	7	7	7	7	7	7	7	7	7	7	7	7	7	7	7	7	7
1	5	5	5	1	7	7	7	7	7	7	4	5	5	7	7	7	7	7	7	7	7	7	7	7	7	7	7	7	7	7	7	7	7	7	7	7	7	7	7	7	7	7	7	7	7	7	7	7	7
1	3	4	4	1	7	6	7	6	6	7	7	6	6	6	7	7	7	7	7	7	7	7	7	7	7	7	7	7	7	7	7	7	6	7	7	6	7	1	1	1	1	1	7	7	7	7	7	7	6
2	3	3	3	6	6	5	7	6	5	5	6	6	5	6	7	6	5	6	7	5	6	5	7	5	6	5	7	6	5	6	7	5	6	6	6	5	7	6	5	6	6	5	6	6	5	6	6	6	5
1	3	2	2	5	3	6	3	5	4	6	5	2	6	5	6	6	3	5	6	7	6	4	6	5	7	6	5	7	6	7	5	5	7	6	5	7	6	7	7	7	7	7	7	5	7	6	7	6	7
1	3	3	2	6	6	5	6	7	5	6	5	4	5	6	5	6	5	7	4	6	4	5	7	6	5	6	6	6	5	6	7	6	5	4	5	7	5	6	6	4	6	5	6	5	6	5	4	6	6
2	1	1	2	6	6	3	3	7	1	5	6	2	5	3	5	5	6	7	4	7	7	1	6	7	7	7	7	4	6	5	4	7	7	4	2	7	5	5	4	4	7	4	6	6	4	7	3	3	4
2	2	3	1	5	6	7	7	6	6	7	5	5	7	7	7	7	7	7	7	7	7	7	7	7	7	7	7	7	7	7	7	6	5	6	4	6	6	5	6	6	5	5	6	5	6	6	5	5	6
2	2	1	1	6	6	6	6	6	6	6	6	6	6	6	6	6	6	6	6	6	6	6	6	6	6	6	6	5	5	5	5	5	5	5	5	5	5	5	5	5	5	5	5	5	5	5	5	6	6
1	4	1	3	8	7	7	6	7	7	4	3	2	4	4	6	5	7	5	7	5	4	4	6	6	4	4	7	5	4	6	4	4	5	4	6	4	6	6	4	6	4	3	6	3	5	3	4	4	3
2	3	5	5	3	6	6	7	6	7	6	6	6	7	6	7	7	6	6	6	6	7	6	6	7	7	6	6	6	6	7	7	6	7	7	7	6	7	7	7	7	6	7	7	6	7	6	7	7	7
2	3	3	2	6	5	5	5	7	6	5	2	1	5	6	7	5	7	6	6	7	6	6	6	6	6	6	7	7	7	7	3	5	5	6	6	6	7	6	7	6	6	6	5	6	5	6	6	5	6
1	3	2	4	6	4	4	4	4	4	4	4	4	4	4	4	4	4	4	4	4	4	4	4	4	4	4	4	4	4	4	4	4	4	4	4	4	4	4	4	4	4	4	4	4	4	4	4	4	4
1	2	3	2	6	6	6	6	7	7	5	3	2	5	5	7	5	5	5	7	6	5	5	6	6	6	5	7	6	5	5	6	7	5	5	3	3	5	5	4	4	4	5	5	5	4	4	5	5	3
1	3	5	5	3	6	6	7	6	7	7	7	7	6	6	6	6	6	6	7	7	7	6	7	6	6	7	6	7	7	6	6	7	7	7	6	6	6	7	7	7	7	7	7	7	7	7	7	7	7
2	4	5	5	3	7	7	7	6	6	4	4	4	4	4	7	7	7	7	7	7	7	7	7	7	7	7	7	7	7	7	7	7	7	7	7	7	7	7	7	7	7	7	7	7	7	7	7	7	7
2	4	4	4	2	7	7	7	7	7	7	7	7	7	7	7	7	6	7	7	7	6	7	5	6	7	7	6	6	7	6	7	7	6	7	6	7	6	7	6	7	6	7	7	6	7	7	7	7	6
2	4	4	3	6	5	4	6	6	6	6	6	6	5	5	5	5	5	5	6	6	5	5	5	5	6	6	5	5	6	5	5	5	6	5	5	5	5	5	5	6	5	6	5	6	5	5	6	5	4
1	2	3	2	6	7	7	7	7	7	6	6	6	6	6	6	7	6	6	6	6	6	6	6	6	6	6	7	6	6	6	6	6	6	6	6	6	6	6	6	6	6	6	7	6	7	6	7	7	6
1	2	3	1	6	4	4	5	6	5	4	4	3	4	3	5	4	4	5	6	4	4	4	5	4	4	5	4	4	5	4	4	6	4	4	5	5	5	5	5	5	5	4	4	4	5	5	6	4	4
2	2	3	1	6	7	7	7	7	7	7	1	1	7	7	7	7	7	7	7	7	7	5	7	7	7	7	7	7	7	7	7	7	7	7	7	4	4	7	7	7	7	7	6	6	6	6	6	4	4
2	2	3	3	6	4	6	7	7	6	3	1	1	4	5	6	7	7	7	7	6	5	4	7	7	6	6	7	6	7	7	7	5	6	6	4	6	4	2	5	2	5	3	4	6	3	5	7	6	3
2	1	3	1	9	6	6	6	7	6	5	7	5	6	6	7	6	7	7	7	7	7	7	7	7	7	7	7	7	7	7	7	6	6	7	7	7	7	7	7	7	7	7	7	7	6	7	7	7	7
2	2	1	2	9	7	7	5	7	7	5	5	4	4	6	7	6	6	6	6	6	6	6	6	5	5	5	6	6	6	6	6	6	6	6	6	6	6	4	6	4	4	4	4	4	5	5	5	5	5
2	2	3	1	6	4	4	6	7	3	4	4	2	6	7	7	5	6	6	7	5	7	6	7	5	5	6	7	5	4	5	6	4	4	7	5	6	2	6	6	4	4	4	5	5	5	5	5	5	5
2	2	3	1	8	4	4	6	7	5	5	5	4	4	5	6	7	7	7	7	7	7	5	5	7	5	6	7	7	7	7	7	7	3	5	4	5	6	7	6	6	6	6	5	7	7	7	7	5	5
2	3	3	1	6	4	6	5	7	3	2	1	2	4	6	7	6	5	7	7	6	7	5	7	6	7	7	7	7	7	7	5	7	7	7	6	7	7	7	7	6	6	7	6	7	7	5	7	7	7
1	4	4	5	7	4	5	6	7	5	6	5	6	6	5	6	6	5	6	6	6	5	5	6	6	5	6	7	6	5	5	5	5	6	4	5	5	6	5	6	5	4	5	5	6	5	6	5	6	5
2	2	3	1	6	5	5	5	5	4	5	2	2	5	4	7	5	7	4	5	5	5	3	7	6	4	4	7	6	5	5	6	7	4	5	2	4	5	4	6	4	4	5	5	6	4	6	4	6	4
2	1	3	1	6	5	7	7	7	5	4	4	4	4	7	7	4	7	7	7	6	6	4	7	4	4	4	7	7	7	7	4	7	7	7	7	4	4	7	7	4	7	4	4	4	4	4	4	4	3
1	2	3	2	2	5	6	7	7	7	7	7	5	7	7	7	6	7	6	7	7	7	6	6	7	6	6	7	7	6	6	6	6	6	7	7	7	5	7	6	7	7	7	7	7	7	7	7	7	6
2	2	3	1	6	5	6	7	6	6	6	7	6	7	7	7	7	6	6	6	6	7	7	6	6	7	6	6	7	7	7	7	7	7	7	6	7	7	7	6	6	6	6	7	6	7	6	7	6	7
1	2	3	2	6	7	7	7	7	7	7	7	7	7	7	7	7	7	7	7	7	7	7	5	6	7	6	6	6	7	7	7	6	6	7	7	7	7	6	7	7	7	7	6	7	7	7	7	7	7
2	3	1	2	6	7	7	7	7	7	6	7	7	7	6	6	7	7	7	7	7	6	6	7	7	7	7	7	6	7	6	7	7	7	7	6	6	7	7	6	7	7	7	7	7	6	7	7	7	7
1	3	3	1	6	7	7	7	7	7	6	6	7	7	6	7	7	6	7	7	7	6	7	7	7	6	7	7	7	6	7	6	7	6	7	7	7	6	7	6	7	6	7	7	6	7	6	7	7	6
1	3	3	1	6	5	5	7	7	7	5	5	6	4	7	7	7	7	7	7	7	7	7	7	5	7	7	7	7	7	7	7	6	6	6	7	7	6	7	7	7	6	7	7	6	7	6	6	7	7
1	2	4	3	2	7	7	7	7	7	1	1	1	7	7	7	7	7	7	7	7	7	7	7	7	7	7	7	7	7	7	7	7	7	7	7	7	3	7	7	7	7	7	7	7	7	7	7	7	7
1	3	3	4	4	7	7	7	7	7	4	4	4	4	6	6	5	5	5	5	5	5	5	5	6	6	6	7	7	7	7	7	7	7	6	6	6	6	6	6	7	7	6	6	6	6	6	6	7	7
2	2	3	1	1	5	5	6	7	5	4	3	2	5	6	6	6	7	7	7	7	7	7	7	7	7	7	7	7	7	7	4	7	5	6	5	4	4	4	6	5	4	4	7	7	7	7	6	7	4
2	3	4	3	5	7	7	7	7	7	3	2	3	4	7	5	7	6	6	6	7	7	7	7	7	7	7	7	7	7	7	7	7	7	7	7	7	7	7	7	7	7	7	7	7	7	7	7	7	7
2	3	3	3	6	7	7	7	7	7	6	6	6	6	6	6	6	6	6	6	6	6	6	6	6	6	6	6	6	6	6	7	7	7	7	7	7	7	7	7	7	7	7	7	7	7	7	7	7	7
1	3	3	3	7	5	6	6	5	6	5	6	3	5	7	7	7	6	7	7	7	7	7	7	7	7	7	7	7	7	7	7	7	7	7	7	7	7	7	7	7	7	7	7	7	7	7	7	6	5
2	2	3	1	9	4	5	5	6	5	3	3	2	5	6	6	5	6	6	6	6	5	5	6	4	5	6	6	6	6	6	5	6	3	6	5	5	5	5	6	4	5	4	5	6	6	6	5	5	6
1	5	1	3	4	5	4	5	6	5	3	5	4	7	5	4	4	5	7	6	7	6	7	5	6	7	5	6	6	7	7	7	6	6	7	7	7	7	6	6	6	7	7	6	6	7	7	6	6	6
1	2	3	2	5	6	5	5	4	6	3	1	1	3	5	6	6	7	7	7	7	4	4	5	7	4	5	7	7	6	6	5	7	6	6	4	4	3	3	2	2	3	4	4	2	4	4	3	4	3
1	2	3	1	3	3	3	3	4	3	3	3	3	3	3	3	3	3	4	3	3	4	3	3	3	3	3	3	3	4	3	3	3	3	3	4	3	3	4	3	3	3	4	3	4	4	3	3	3	3
2	3	3	2	8	5	4	5	4	4	5	4	4	5	4	4	5	4	5	4	5	4	4	4	5	4	5	4	4	5	4	5	5	4	5	4	4	5	4	5	4	3	4	5	4	5	4	4	5	4
2	2	3	2	9	5	6	5	6	6	5	5	4	5	6	6	6	5	5	6	6	6	6	6	3	6	5	5	6	6	6	6	5	5	5	5	6	5	5	6	5	4	5	6	6	6	5	6	6	5
1	1	2	3	5	5	3	5	5	5	5	4	4	5	4	3	4	4	4	4	5	5	4	2	4	4	5	4	4	4	5	5	4	4	4	5	4	4	4	4	4	4	4	5	4	4	4	4	5	4
1	3	3	3	5	6	6	6	5	5	6	4	3	5	6	4	6	5	4	5	5	5	4	5	6	5	4	5	6	5	5	5	6	6	5	4	3	4	4	4	5	5	4	6	6	5	5	4	6	6
1	3	3	3	3	7	7	7	6	6	6	6	6	5	5	6	7	6	5	6	6	5	6	5	7	7	6	4	5	6	5	5	6	5	4	1	4	6	1	3	4	3	5	2	3	4	2	4	4	3
2	2	3	3	5	3	3	3	4	5	2	3	5	5	4	4	7	6	6	6	6	5	5	5	5	4	5	4	5	4	5	4	5	5	6	6	5	5	7	6	6	6	5	5	6	6	5	5	6	5
1	2	3	4	7	2	3	4	3	3	3	4	4	3	5	4	4	4	3	4	5	5	4	4	7	7	4	4	5	5	5	4	7	6	3	3	4	4	3	4	4	4	4	4	3	3	4	3	2	2
1	2	3	4	6	7	6	6	5	6	5	5	5	5	4	4	7	5	6	6	6	5	5	6	7	6	4	6	7	6	5	6	7	5	6	6	6	7	6	4	4	3	4	4	4	3	3	5	6	6
1	3	3	2	1	7	7	7	7	7	6	6	5	6	6	5	7	6	5	6	6	5	6	7	6	6	5	6	7	6	6	6	5	6	6	5	6	5	7	6	5	6	6	6	6	5	6	7	7	6
1	3	3	3	6	6	5	5	5	3	6	5	7	6	5	5	6	6	6	5	6	6	6	6	6	6	7	6	6	5	6	6	5	6	5	5	6	7	5	6	6	5	5	7	5	3	3	3	3	3
1	3	3	3	2	6	6	5	6	5	6	5	6	6	5	6	7	6	5	4	4	4	5	5	4	5	3	4	3	4	4	5	5	5	4	4	6	5	6	5	4	4	5	4	5	4	6	4	6	5
1	2	3	2	3	4	5	4	4	6	3	4	4	3	4	3	7	6	6	6	6	5	5	5	5	4	3	4	3	4	4	3	5	5	4	4	3	5	6	5	5	6	4	7	3	7	5	3	7	6
2	2	2	1	4	6	6	5	4	4	6	5	5	6	5	5	6	5	5	6	5	5	6	4	6	5	5	6	5	5	4	5	6	5	5	6	5	5	6	5	5	6	6	4	5	6	4	4	3	4
2	2	3	2	4	7	5	5	6	6	6	5	5	6	5	6	5	6	5	6	5	5	6	5	6	5	4	5	6	5	5	6	6	5	5	6	5	5	6	6	5	5	5	6	5	6	6	5	3	4
1	3	3	3	4	5	4	4	4	5	6	5	5	5	6	5	6	5	5	5	7	6	5	5	6	5	6	5	6	5	5	6	6	5	6	6	5	6	4	5	5	5	6	6	5	4	5	5	7	6
2	2	3	1	6	6	6	6	7	6	5	3	3	4	5	6	6	6	6	7	7	7	7	7	6	6	6	7	7	6	6	6	6	6	6	5	5	5	5	6	6	5	5	6	6	5	6	6	5	5
2	2	3	3	6	7	7	7	7	5	5	5	6	6	6	6	6	5	6	6	6	5	4	6	6	6	5	6	6	5	6	6	6	6	6	6	7	7	6	6	7	7	7	6	6	6	6	6	7	7
1	2	3	3	4	6	5	5	5	6	5	5	4	5	4	4	5	4	5	4	4	4	5	5	4	5	4	5	6	5	6	5	5	4	5	4	5	5	4	5	5	5	4	5	4	5	6	5	6	5
2	3	1	1	8	7	7	7	6	7	6	4	4	4	4	5	6	5	5	6	4	5	4	6	6	5	5	6	5	4	5	5	5	4	6	5	5	5	6	5	5	6	5	6	5	6	6	5	6	5
2	3	3	2	3	5	5	6	5	6	4	5	4	5	6	6	5	6	6	5	6	5	5	7	4	5	5	7	6	6	6	5	5	4	5	4	6	5	4	5	5	6	5	7	6	6	5	6	5	6
2	3	3	2	2	7	6	6	6	7	6	6	5	6	5	6	5	6	5	6	6	5	6	5	6	5	6	5	4	5	4	5	6	6	5	6	5	6	6	5	6	5	6	5	6	5	6	5	4	3
2	2	2	2	2	6	6	5	5	5	6	5	5	5	6	6	4	5	5	5	6	5	6	6	5	6	5	6	5	6	5	6	5	6	5	6	5	5	6	5	6	5	6	5	6	5	6	5	6	5
2	2	3	3	2	7	6	6	5	5	6	5	5	6	5	5	5	5	3	3	3	3	5	5	4	5	4	3	5	5	5	4	5	5	5	3	5	5	4	5	5	4	5	6	5	4	4	4	3	3
2	4	4	5	5	7	6	6	6	6	7	6	6	6	6	6	6	5	6	6	6	5	4	6	6	5	6	7	7	7	7	7	7	6	6	6	5	6	6	6	6	6	5	5	5	6	5	6	5	6
2	2	2	2	4	6	5	5	5	6	7	3	5	3	3	3	4	4	3	4	5	4	5	6	5	5	5	5	4	4	4	6	5	5	5	5	3	1	6	5	6	6	5	4	4	4	4	5	6	5
1	5	4	4	8	5	5	6	7	7	6	7	6	6	7	6	6	5	6	6	6	5	4	5	5	4	6	7	7	7	7	5	5	5	5	4	5	5	5	6	5	5	6	6	6	6	5	5	5	6
1	5	4	4	2	7	7	7	7	6	6	7	6	7	7	7	7	7	7	7	6	6	6	6	6	6	6	7	6	7	7	7	6	6	6	6	6	6	6	6	6	6	6	6	6	6	6	6	6	6
2	2	1	3	5	7	6	7	7	6	7	7	5	5	5	5	7	7	7	7	7	7	7	7	7	6	6	7	5	7	7	7	5	7	7	7	5	5	7	7	6	7	7	7	7	7	7	7	7	7
2	3	1	3	5	6	5	6	6	4	5	4	4	6	6	6	5	5	6	6	6	6	5	6	5	6	6	6	5	6	7	6	7	6	7	6	6	5	7	6	5	6	6	5	6	5	6	6	4	4
1	5	1	3	5	7	7	7	7	7	6	7	7	6	7	7	7	7	6	7	7	7	6	6	7	7	7	7	7	7	7	7	7	6	6	7	7	7	7	6	7	7	7	7	6	6	7	6	6	7
1	5	2	3	3	7	7	7	7	7	7	6	6	6	7	6	7	6	6	7	7	5	6	7	7	6	6	6	7	6	6	6	7	6	7	6	7	6	7	6	6	7	6	7	6	7	6	6	7	6
1	5	4	5	1	7	7	7	7	6	7	6	7	7	7	6	7	6	7	6	7	7	6	7	7	6	7	6	7	6	7	7	7	7	7	6	6	6	7	7	6	7	7	7	6	7	7	6	7	6
2	3	4	4	4	6	6	6	6	4	5	5	5	4	5	6	6	5	6	5	7	7	6	6	7	7	7	7	7	7	7	7	7	7	7	7	7	7	7	7	7	7	7	7	7	7	7	7	7	7
2	5	3	4	7	6	6	5	6	6	6	5	6	6	6	5	7	7	7	7	7	7	7	7	7	7	7	7	7	7	7	7	7	7	7	7	7	7	7	7	7	7	7	7	7	7	7	7	7	7
2	3	3	4	7	7	7	7	7	5	6	6	6	6	6	6	6	6	6	6	6	6	6	6	6	6	6	7	7	7	7	7	7	7	7	7	7	7	7	7	7	7	7	7	7	7	7	7	7	7
1	5	1	5	8	6	7	6	7	7	5	7	7	6	7	6	7	6	5	6	6	7	6	6	6	7	6	6	7	7	6	6	6	6	7	7	6	7	7	6	6	6	6	7	7	6	6	7	7	6
1	2	2	3	5	5	4	4	4	4	3	4	5	4	4	5	5	4	4	4	4	4	4	5	5	5	4	4	4	4	5	4	5	4	4	5	5	4	5	4	4	5	4	5	4	4	5	4	5	4
2	3	5	5	2	6	3	3	4	6	7	6	7	6	6	6	6	3	4	4	4	5	4	4	5	6	6	5	4	3	3	4	4	3	6	6	4	5	6	5	5	7	7	6	5	6	6	4	6	5
2	3	4	5	3	6	6	6	6	6	5	5	5	5	5	5	6	6	6	6	6	6	6	6	6	6	6	6	7	6	7	6	6	7	7	7	7	7	7	7	7	7	7	7	7	7	7	7	7	7
1	4	2	4	3	6	5	6	6	5	6	5	4	6	7	7	6	5	6	6	4	4	5	6	5	5	6	6	6	5	6	4	5	6	6	5	5	5	4	5	5	6	5	6	5	6	5	5	5	6
2	3	3	4	6	6	6	7	7	7	6	7	7	6	6	7	7	7	7	7	7	7	7	7	7	7	7	7	7	7	7	7	7	7	7	7	7	7	7	7	7	7	7	7	7	7	7	7	7	7
2	3	4	3	6	4	5	5	6	6	6	5	4	5	6	6	6	5	5	6	6	6	6	6	4	5	6	5	6	5	5	5	6	6	5	6	6	5	4	6	4	5	5	6	5	6	6	5	5	5
2	2	1	3	2	5	4	4	5	4	5	4	5	4	5	4	5	4	5	5	4	5	4	5	5	4	5	4	5	4	5	4	5	4	5	4	5	4	5	4	5	4	5	4	4	5	4	5	5	4
2	2	3	1	9	6	6	7	7	7	6	6	6	7	7	7	7	7	7	7	7	7	7	7	7	7	7	7	7	7	7	4	7	6	6	7	5	7	7	6	6	6	6	7	7	7	7	7	6	6
2	3	1	4	4	4	5	4	4	4	4	4	4	5	4	4	3	5	4	4	5	4	4	5	6	4	4	5	4	4	5	4	5	4	4	5	5	4	5	4	5	5	3	4	5	4	4	5	5	4
1	3	3	1	6	7	7	7	7	6	7	6	7	7	6	7	7	7	7	7	7	6	7	7	7	6	7	7	7	6	6	7	7	7	7	7	7	7	7	7	7	7	7	7	6	6	7	6	7	6
2	5	2	3	9	7	7	6	7	7	7	6	7	7	7	6	7	6	7	7	7	6	7	6	7	7	7	6	7	6	7	6	7	6	7	6	7	6	6	6	6	7	7	6	7	6	6	3	3	6
1	3	4	3	4	5	5	4	5	7	5	7	6	6	7	6	7	6	5	6	7	6	5	7	6	7	6	6	7	6	6	6	6	6	7	6	6	6	6	6	6	7	6	6	7	6	6	7	6	6
2	4	4	6	5	5	5	5	7	6	6	5	4	6	6	6	6	6	6	6	6	6	6	6	7	7	6	7	6	6	6	5	7	6	6	6	6	4	5	5	5	6	5	5	6	6	6	6	6	6
2	3	4	3	1	5	5	5	5	5	6	5	5	4	5	5	4	5	5	5	5	5	5	5	6	6	5	6	6	6	5	5	5	5	5	5	6	4	6	6	6	6	6	5	5	6	6	5	6	5
2	4	4	4	5	5	5	6	6	5	5	4	4	5	6	6	6	6	6	6	6	6	6	7	6	5	6	7	7	6	6	6	6	5	5	5	4	5	6	6	5	5	6	6	6	7	6	6	5	6
1	5	5	6	2	6	6	6	7	6	5	3	3	5	7	7	7	7	7	7	7	7	6	7	7	6	7	7	7	7	7	7	6	7	5	6	5	6	6	6	5	6	5	6	6	7	7	6	5	5
2	3	2	2	3	6	5	4	4	5	5	5	5	6	5	4	4	5	4	5	5	4	6	5	5	4	5	5	5	4	5	4	5	4	4	5	4	4	4	5	4	5	3	4	5	5	6	5	5	4
1	3	1	1	9	1	1	4	7	5	6	4	5	5	5	5	7	7	7	7	7	7	7	7	7	7	7	7	7	7	7	7	7	7	7	7	7	7	7	7	7	7	7	7	7	7	7	7	7	7
1	2	2	2	6	4	3	3	2	3	3	3	2	2	3	3	4	4	4	3	3	3	3	4	4	3	3	3	4	5	4	3	4	4	4	5	3	3	4	4	4	3	4	4	4	3	3	4	5	3
1	2	2	1	6	7	7	7	7	7	7	7	7	7	7	7	7	7	7	7	7	7	7	7	7	7	7	7	7	7	7	7	7	7	7	7	7	7	7	7	7	7	7	7	7	7	7	7	7	7
2	3	4	3	4	7	7	7	7	7	7	5	4	6	7	7	7	7	7	7	7	7	7	7	7	7	7	7	7	7	7	7	7	7	7	7	7	7	7	7	7	7	7	7	7	7	7	7	7	7
2	3	4	4	6	7	7	7	7	7	7	6	5	7	7	7	7	7	7	7	7	7	7	7	7	7	7	7	7	7	7	7	7	7	7	7	7	7	7	7	7	7	7	7	7	7	7	7	7	7
1	4	4	4	7	7	7	7	7	7	7	7	7	7	7	7	7	7	7	7	7	7	7	7	7	7	7	7	7	7	7	7	7	6	7	6	6	6	7	7	7	6	6	7	7	6	6	7	7	7
2	5	5	6	8	7	7	7	7	6	7	7	7	7	7	7	7	7	7	7	7	7	7	7	7	7	7	7	7	7	7	7	7	7	7	7	7	7	7	7	7	7	7	7	7	6	7	7	7	6
2	2	3	1	6	7	7	7	5	7	7	7	7	7	7	7	7	7	7	7	7	7	7	7	6	7	7	7	7	7	7	7	7	7	7	7	7	7	7	7	7	6	7	7	6	7	6	7	7	6
2	3	3	3	6	5	5	6	7	6	5	6	7	5	6	6	7	6	6	6	6	7	6	7	6	7	6	6	6	6	6	6	7	6	5	6	6	7	7	6	6	6	6	6	7	6	7	6	5	6
1	5	5	3	5	7	7	7	7	7	7	5	6	6	7	7	7	7	7	7	7	7	7	7	7	7	7	7	7	7	7	7	7	6	6	6	5	7	7	7	7	7	7	7	7	7	7	7	7	7
2	2	5	6	1	7	6	4	6	4	3	2	5	3	2	4	6	6	6	6	4	6	4	7	5	6	4	7	7	5	7	7	6	5	5	7	7	7	4	4	6	6	6	4	5	6	5	5	5	6
2	4	5	5	1	6	6	6	7	7	7	4	3	4	7	7	7	7	7	7	7	7	7	7	7	7	7	7	7	7	7	7	6	6	7	7	5	7	7	7	6	5	7	7	6	7	7	7	7	6
1	5	5	5	4	7	7	7	7	7	7	4	3	5	6	7	7	7	7	7	7	7	7	7	7	6	7	7	7	7	7	7	7	6	6	7	7	6	7	7	6	6	5	7	6	6	5	6	7	7
2	5	5	6	5	7	6	7	7	7	7	5	6	6	7	6	7	7	7	7	7	7	7	7	7	6	7	7	7	7	7	7	7	4	5	6	7	7	7	7	7	7	7	7	7	7	7	7	7	7
2	3	4	3	4	7	7	7	7	7	7	6	6	6	7	7	7	7	7	7	7	7	5	7	7	7	7	7	7	7	7	7	6	5	6	7	7	7	7	7	7	7	7	7	6	6	7	7	7	7
2	4	5	3	3	7	7	7	7	7	7	4	5	5	7	7	7	7	7	7	7	7	7	7	7	7	7	7	7	7	7	7	7	7	7	7	7	7	7	7	7	7	7	7	7	7	7	7	7	6
1	3	4	2	7	7	6	6	7	7	7	6	7	7	6	6	6	6	6	7	7	6	6	7	7	6	7	6	7	7	6	7	7	6	7	6	7	7	7	6	6	7	6	7	7	7	6	6	7	7
2	2	3	2	9	6	5	5	5	3	6	5	5	5	6	6	7	7	7	7	7	6	6	7	6	5	6	6	6	7	7	6	5	5	5	5	5	5	6	6	5	5	6	6	5	6	6	6	6	6
1	3	3	3	2	6	6	6	6	7	7	7	5	6	7	7	6	7	6	7	6	7	6	7	7	5	6	7	7	6	6	6	5	5	6	7	6	6	5	6	5	6	7	6	7	6	6	6	6	6
1	5	5	3	5	6	6	6	6	6	5	6	6	7	6	6	7	5	5	6	5	6	5	6	6	6	6	6	6	6	6	6	6	4	6	6	6	6	6	6	5	6	5	6	6	6	7	6	6	6
2	3	4	2	9	5	5	5	6	5	4	4	5	5	4	6	4	4	5	5	4	4	4	5	4	4	4	5	5	5	5	4	5	5	5	5	5	4	5	4	4	5	5	5	5	6	5	5	5	5
1	3	4	4	9	6	6	7	7	7	6	4	7	6	5	6	7	6	6	6	5	5	6	5	6	5	6	6	5	5	5	5	7	6	6	6	7	6	5	6	5	5	6	6	7	6	7	7	6	6
1	5	5	5	9	4	6	4	6	4	5	4	6	7	6	7	7	4	4	6	6	6	4	7	7	3	7	7	7	5	5	6	5	4	5	5	5	6	6	6	6	6	6	5	5	5	5	5	5	5
2	3	3	2	9	4	4	4	4	4	4	4	4	4	4	4	4	4	4	4	4	4	4	4	4	4	4	4	4	4	4	4	4	4	4	4	4	4	4	4	4	4	4	4	4	4	4	4	4	4
1	3	1	3	2	7	6	6	6	6	7	4	6	6	5	7	5	5	4	6	4	4	4	4	4	4	4	6	5	5	5	6	6	6	6	4	3	3	7	5	6	7	2	4	4	4	4	5	6	6
1	3	4	3	6	4	5	5	6	7	5	3	4	5	4	6	6	5	6	5	5	6	4	6	6	6	6	7	7	6	6	6	7	5	6	6	6	6	5	6	5	6	6	6	6	6	6	7	6	6
2	4	2	4	9	4	6	6	6	6	5	5	5	5	5	5	6	7	5	5	5	5	5	5	6	6	6	6	7	4	6	6	7	7	7	7	7	7	1	4	4	3	1	4	6	6	6	5	4	7
1	3	3	2	2	5	5	5	5	5	5	6	7	5	6	5	4	4	4	5	7	7	7	7	1	1	2	4	4	4	4	4	5	5	5	5	5	5	3	5	3	4	5	7	7	7	4	4	5	5
2	5	2	4	4	4	4	4	4	4	5	5	6	7	6	5	4	4	4	4	5	6	7	7	7	7	7	7	7	7	7	7	4	4	4	4	4	5	4	1	1	1	2	5	5	5	5	5	2	4
1	3	3	3	4	2	4	3	1	1	5	5	4	6	4	3	5	4	7	5	5	5	5	5	4	6	6	6	6	6	6	6	5	5	5	5	5	5	7	5	5	5	5	4	4	4	5	5	6	6
1	2	3	2	8	6	7	5	5	4	6	2	5	3	5	4	5	5	5	6	7	5	5	5	6	7	7	4	6	6	6	6	5	7	7	7	7	7	2	3	4	6	3	4	5	7	7	7	5	6
2	3	3	2	1	4	4	4	4	4	6	6	6	6	6	7	6	6	6	7	5	5	5	5	6	6	7	7	5	5	5	4	5	5	5	6	4	4	1	1	1	1	1	4	4	4	5	5	5	6
2	4	3	4	9	7	6	4	4	4	7	7	7	7	7	4	4	5	7	7	7	7	6	5	6	2	3	4	5	6	2	3	7	7	7	7	7	4	5	5	5	5	5	6	7	5	5	5	4	4
2	3	4	4	9	5	3	3	3	4	4	3	2	3	4	4	3	2	2	3	3	3	4	4	7	6	6	7	7	5	5	6	7	6	5	5	6	6	7	5	5	6	6	6	5	5	6	6	6	6
1	4	3	2	7	4	4	4	5	5	5	5	5	5	5	5	6	7	5	5	5	5	5	5	4	4	4	4	4	4	4	4	3	4	5	6	2	3	4	4	4	7	5	4	5	5	6	4	5	6
2	4	3	4	4	5	5	5	5	5	4	4	4	4	4	4	7	7	7	4	6	6	6	6	4	4	4	4	4	4	4	4	6	6	6	7	4	6	6	6	6	6	6	7	7	4	5	7	4	7
2	4	3	4	9	4	4	4	4	4	4	5	7	7	6	6	6	6	6	6	6	6	6	6	6	6	6	6	6	6	7	7	4	5	7	7	7	6	2	4	3	1	1	1	1	1	1	1	4	4
2	4	4	3	8	5	6	2	3	4	4	1	1	1	3	2	6	6	6	6	6	6	7	4	7	7	7	7	7	7	7	7	5	5	5	5	6	7	5	6	7	5	5	5	5	5	5	5	4	5
2	5	1	3	2	6	6	6	5	4	1	4	4	3	3	1	4	4	4	4	4	5	6	4	5	5	5	5	6	6	7	5	5	5	5	6	6	6	4	4	4	4	4	6	6	7	4	6	6	6
2	4	2	4	6	7	7	7	7	7	1	4	4	3	3	1	2	3	1	1	1	1	1	1	6	6	6	6	7	7	4	6	4	6	6	6	6	6	6	4	4	4	4	5	5	6	4	4	6	6
2	3	3	3	9	6	6	6	6	7	5	5	6	7	5	5	5	7	7	7	7	7	7	7	5	5	5	5	5	6	7	5	4	4	4	4	4	4	6	6	5	7	7	4	4	4	4	4	6	6
1	2	3	2	6	4	4	4	4	4	5	5	5	5	5	5	1	1	2	4	4	4	4	4	6	2	3	4	5	6	2	3	3	3	3	3	3	3	2	4	2	4	3	4	4	4	4	4	6	6
2	4	4	2	2	4	4	4	4	4	5	6	2	3	5	3	4	4	4	5	7	7	7	7	6	3	2	6	5	2	2	5	7	4	6	6	6	6	5	5	5	5	5	5	6	4	4	4	6	4
1	3	2	3	4	7	7	7	7	7	4	4	4	4	4	4	5	6	2	3	6	6	5	4	6	2	3	4	5	6	2	3	4	4	4	4	4	4	2	4	2	4	3	5	6	7	5	5	2	2
1	2	2	2	7	6	4	4	4	4	4	4	4	4	4	4	5	5	5	6	7	5	5	5	7	7	6	6	6	6	6	6	7	4	6	6	6	6	1	4	4	3	1	5	4	4	7	5	5	6
1	4	2	5	6	5	5	6	4	4	4	4	4	5	5	6	4	4	7	5	5	5	5	5	6	3	4	3	5	2	2	5	7	7	7	7	7	4	5	5	5	5	5	4	6	5	5	5	5	5
1	3	2	4	8	5	4	6	6	6	4	6	5	5	5	5	4	4	4	4	4	4	4	4	5	4	7	5	5	5	5	5	4	4	4	4	2	5	7	7	7	6	5	4	4	4	4	4	4	3
1	5	4	2	4	4	4	4	4	4	7	7	4	6	5	6	5	5	5	6	4	4	4	4	1	1	1	1	1	1	1	1	4	4	4	5	6	4	7	5	5	5	5	5	4	6	6	7	4	5
2	3	4	1	9	7	7	7	7	5	4	3	4	4	4	7	7	7	7	7	5	7	7	7	7	5	7	5	7	7	7	7	5	5	5	4	4	3	7	7	7	7	7	7	7	7	7	7	4	5
1	3	3	2	1	4	3	2	4	4	5	6	2	3	3	3	5	5	5	5	5	5	5	5	4	5	7	7	6	6	6	5	4	4	5	5	6	4	7	7	4	5	7	7	7	7	7	7	5	5
2	5	2	3	9	6	6	6	5	4	5	4	6	6	5	6	7	7	7	7	6	6	6	6	6	7	5	5	4	4	4	7	6	7	4	6	6	5	7	6	4	4	4	4	4	4	4	4	4	4
2	4	3	6	9	7	6	4	7	7	2	2	4	4	4	4	6	4	4	4	4	7	6	4	6	3	2	6	5	2	2	5	3	6	2	2	5	6	5	6	2	3	4	7	7	7	7	7	4	5
1	4	2	3	9	4	4	4	4	4	1	1	1	1	1	1	4	4	4	4	4	4	4	4	4	6	6	6	6	5	4	6	4	2	3	3	6	2	6	6	6	5	4	7	4	6	6	6	5	5
1	5	3	3	8	4	4	4	4	4	2	4	3	1	3	1	4	5	5	5	6	4	4	4	4	6	6	6	6	5	4	6	5	5	5	5	5	5	2	4	3	1	1	4	5	5	3	4	7	4
2	2	2	2	2	5	5	5	5	5	5	4	4	7	5	5	4	4	4	4	4	4	4	4	4	4	4	4	4	4	4	5	6	6	6	6	6	6	4	4	4	4	4	4	4	4	4	4	4	4
1	3	3	2	2	1	1	1	2	3	5	5	5	5	5	5	7	6	4	4	7	4	4	4	4	4	5	6	4	4	4	4	2	4	4	4	4	1	6	4	4	4	7	4	4	4	4	4	7	7
1	5	3	2	1	5	5	6	4	4	4	6	6	6	6	6	7	7	6	6	6	6	6	6	6	6	6	5	5	5	5	5	6	7	5	5	4	4	5	5	5	5	5	4	4	4	4	4	6	6
2	4	4	3	9	4	7	6	4	4	7	6	4	4	5	4	6	6	6	5	5	5	5	5	7	4	5	7	7	7	7	7	5	3	6	5	5	5	2	3	4	6	3	4	4	4	4	4	4	4
2	4	3	2	8	6	6	5	7	7	4	4	4	4	4	4	7	5	5	5	6	6	4	4	5	5	5	6	6	6	7	5	7	7	7	7	4	6	4	6	5	5	5	7	6	4	4	4	5	5
2	5	3	2	9	5	5	5	5	5	4	4	4	7	6	5	1	1	1	2	3	1	1	1	7	7	7	7	7	7	7	7	5	5	5	5	6	7	4	4	4	4	5	4	4	4	4	5	4	4
1	4	2	3	9	6	6	2	3	4	5	5	5	5	5	5	7	7	7	4	6	6	6	6	2	3	1	1	1	1	1	1	7	7	7	7	7	7	5	5	5	5	5	1	1	1	1	1	6	6
2	4	2	2	2	4	4	4	4	4	6	6	7	4	6	7	6	4	4	4	7	7	6	4	5	4	7	5	5	5	5	5	4	4	4	5	6	4	7	7	7	4	4	3	5	3	4	5	3	5
1	3	3	5	9	4	4	4	4	5	7	7	4	6	6	6	5	5	5	5	5	6	7	5	4	4	4	4	4	4	4	4	7	7	5	5	5	5	4	2	3	4	5	4	5	5	6	4	4	4
2	4	3	3	3	5	5	5	5	5	5	4	7	5	5	5	5	5	5	5	5	5	5	5	6	3	4	3	5	2	2	5	6	6	6	7	7	4	7	7	4	6	6	6	7	7	7	7	7	7
1	2	3	2	5	4	4	4	4	4	4	4	4	7	6	5	6	7	5	5	5	5	4	7	6	6	5	5	4	6	6	6	5	5	5	5	6	6	4	4	4	4	5	4	4	4	5	6	5	5
1	3	3	3	5	7	7	4	5	7	5	5	5	5	5	5	5	5	5	5	5	5	5	5	6	6	5	5	4	6	6	6	5	5	5	6	4	4	5	5	5	6	4	1	1	1	2	3	7	7
2	3	3	2	9	4	7	5	5	5	5	4	6	6	6	6	1	1	1	2	3	1	1	4	5	5	5	5	5	5	5	5	7	7	7	7	7	7	5	6	2	3	3	4	4	4	4	4	7	4
1	4	3	6	8	6	6	6	5	4	3	5	3	4	5	5	4	4	4	4	4	4	4	4	4	6	6	6	6	5	4	6	7	6	6	6	6	6	4	7	5	5	5	6	6	6	6	7	5	5
1	3	4	5	2	7	7	7	7	7	4	4	5	7	7	7	4	4	4	4	4	4	4	4	5	5	5	6	6	6	7	5	3	3	3	2	4	4	5	5	5	5	5	4	4	4	4	4	7	7
2	3	3	3	6	4	4	4	5	6	4	4	1	1	4	2	6	7	5	5	5	5	4	7	6	6	6	7	5	5	5	5	4	4	4	4	4	4	6	3	5	3	6	5	5	5	5	5	5	5
2	3	4	6	3	3	3	4	5	3	6	6	4	3	5	6	7	7	6	6	4	3	4	5	6	4	7	6	6	5	5	5	6	6	4	5	5	3	7	6	6	4	4	6	7	7	7	5	5	5
1	3	2	4	4	5	5	5	5	5	6	6	6	6	6	6	5	6	2	3	6	6	5	4	6	3	2	6	5	2	2	5	5	6	6	7	5	5	2	4	2	4	3	4	4	4	4	4	7	6
2	5	3	3	1	7	7	7	7	7	2	4	2	4	3	3	4	4	4	4	4	4	4	4	4	4	4	4	4	4	4	4	7	7	7	7	7	7	5	5	5	5	5	6	7	5	5	4	4	4
1	3	3	2	1	5	5	5	5	6	1	1	1	1	1	1	4	4	4	4	4	4	4	4	6	6	6	6	6	6	5	5	2	3	4	5	3	2	5	5	5	5	5	7	7	4	6	6	6	7
2	3	3	3	7	5	4	2	2	2	6	6	6	5	5	4	6	6	7	7	5	5	5	4	6	4	4	4	4	7	6	4	2	2	5	6	2	3	6	6	6	6	7	6	6	6	6	7	6	6
2	3	2	2	5	4	4	5	7	7	4	4	4	4	4	5	7	7	7	7	7	7	7	7	1	2	4	4	4	4	3	2	6	6	6	7	4	6	5	4	6	6	7	6	6	6	6	7	4	4
1	4	2	3	7	1	1	1	1	1	4	4	4	5	5	6	4	6	6	6	6	5	4	6	4	4	4	4	4	1	1	2	5	5	5	5	6	7	4	7	5	5	5	5	5	6	4	4	6	7
1	5	2	3	6	5	5	5	5	5	5	5	4	6	4	3	6	5	7	7	7	7	7	7	6	6	6	6	6	6	6	6	4	4	4	4	4	5	5	6	4	4	4	4	4	4	7	5	5	5
1	5	4	3	9	7	5	6	4	2	6	3	2	6	4	1	1	3	4	7	3	3	4	5	6	1	6	1	5	3	6	7	6	4	5	2	6	2	5	7	1	6	2	6	2	7	7	2	6	2
2	3	3	2	6	4	4	4	4	4	5	5	5	5	5	5	7	7	7	4	6	6	6	6	5	5	4	4	4	4	4	5	3	3	3	3	3	3	5	6	2	3	4	6	7	5	5	4	5	4
2	2	2	2	4	5	5	5	5	5	5	5	5	5	5	5	1	1	4	3	1	1	1	2	6	6	6	6	6	6	6	7	4	4	4	4	4	4	5	5	5	5	5	6	6	6	6	6	4	4
1	5	3	3	9	5	4	6	6	6	5	5	5	5	5	5	5	5	5	5	5	5	5	5	6	6	6	4	5	5	3	4	7	7	7	7	7	7	6	6	7	5	5	5	5	5	5	5	5	5
1	3	3	3	9	5	4	6	6	7	7	7	4	5	6	7	6	6	6	7	5	5	5	5	4	7	6	4	4	4	5	5	4	5	7	7	7	7	7	7	7	7	4	4	5	7	7	7	4	4
1	3	3	2	9	1	1	1	1	1	2	4	3	1	3	1	7	7	7	7	7	7	7	7	5	6	7	5	5	5	5	5	4	2	3	3	6	2	4	4	4	4	4	7	5	5	5	5	6	6
2	3	3	2	7	1	4	4	3	1	5	5	6	4	5	4	6	4	4	4	4	7	6	4	4	5	7	7	7	7	7	7	4	4	4	7	6	4	2	4	3	1	1	7	7	7	4	4	4	3
1	4	2	3	3	6	4	4	4	4	4	4	4	4	4	4	6	3	4	3	5	2	2	5	5	5	5	6	6	6	7	5	5	5	5	5	5	5	6	4	4	4	7	3	5	3	4	5	4	4
1	3	2	2	7	6	6	7	4	7	6	6	6	6	6	7	5	4	5	5	5	5	5	5	6	6	6	7	5	5	5	5	5	6	6	7	5	5	7	7	7	7	7	6	6	6	6	6	1	1
1	3	2	2	5	7	6	4	4	4	7	4	6	6	5	6	4	6	6	6	6	6	6	6	5	4	7	5	5	5	5	5	4	6	5	6	3	6	4	4	4	4	4	6	6	6	6	7	3	2
1	4	4	2	6	1	4	4	3	1	4	4	4	4	4	5	4	4	4	4	4	4	4	4	7	7	7	7	7	7	7	7	1	3	3	3	3	3	4	4	4	5	6	5	5	5	5	5	4	4
2	3	3	4	1	6	2	5	3	4	5	5	4	6	4	3	4	4	4	4	4	4	4	4	6	2	5	6	3	5	4	5	6	4	4	4	4	4	4	5	7	7	7	7	6	4	7	7	7	7
2	2	3	3	9	6	7	5	5	4	5	6	4	4	4	4	6	6	6	6	7	4	6	6	5	6	6	7	5	5	5	5	5	5	5	5	5	5	4	5	7	7	7	1	1	1	2	3	5	5
2	5	2	4	5	5	5	5	5	5	5	5	5	6	5	4	6	7	5	5	5	5	5	5	5	5	5	6	7	5	5	5	7	5	5	5	5	5	1	1	1	1	1	6	7	5	5	4	6	2
1	3	4	2	6	2	4	3	1	1	4	7	5	5	5	5	5	5	5	5	6	6	7	5	7	5	5	5	6	6	4	4	5	5	5	5	5	6	7	7	7	7	7	7	7	7	7	7	4	4
1	4	2	3	9	6	6	6	6	6	4	7	5	5	5	5	6	6	6	6	7	7	4	6	1	1	2	4	4	4	4	4	7	7	7	7	7	7	5	5	5	5	5	4	4	4	5	6	5	5
1	2	3	3	8	4	5	7	7	7	4	4	4	4	4	4	6	6	6	6	7	4	6	6	5	5	5	5	5	5	5	5	6	7	4	6	6	5	6	3	5	3	6	4	4	4	4	4	6	6
2	4	2	2	5	4	4	4	5	6	7	7	7	7	7	7	7	7	7	7	6	6	6	6	4	7	6	4	4	4	5	5	7	7	7	7	7	4	4	6	6	6	6	2	4	2	4	3	4	5
1	4	3	6	5	4	5	7	7	7	5	5	5	5	5	5	6	6	7	4	5	5	5	5	4	4	4	4	4	4	4	4	5	5	5	5	5	5	5	5	5	6	6	7	6	4	7	7	4	4
1	3	2	6	2	4	4	7	5	5	7	7	4	5	5	7	5	5	5	5	5	5	5	5	4	4	4	4	4	4	4	4	6	6	6	6	6	6	4	3	2	4	4	3	2	4	5	4	5	5
2	2	3	2	7	1	1	1	1	1	6	7	5	5	5	4	6	6	6	6	6	6	6	6	4	4	4	4	5	6	7	7	7	7	4	5	7	7	6	7	5	5	4	5	5	6	4	4	5	5
1	2	3	2	9	7	7	7	6	5	2	3	4	6	3	3	4	5	5	5	6	4	4	4	6	7	5	5	5	5	5	5	7	7	5	5	5	5	1	1	1	1	1	6	6	6	6	6	6	7
2	3	4	2	4	4	7	6	4	4	5	5	5	5	5	5	5	5	4	4	7	5	5	5	7	7	4	5	7	7	7	7	2	3	4	5	6	2	5	5	5	5	5	6	6	7	4	7	5	6
1	3	4	3	8	6	6	6	6	7	5	6	2	3	3	4	5	5	5	5	5	5	5	5	4	4	4	4	4	4	4	4	4	4	5	5	6	4	4	4	4	4	4	7	7	7	7	7	2	3
1	4	3	4	9	5	5	6	4	4	4	4	4	5	4	6	7	7	7	4	4	5	7	7	5	4	7	5	5	5	5	5	5	6	6	7	5	5	7	7	7	7	7	5	5	5	5	5	5	4
1	5	3	4	9	7	7	7	7	7	7	5	5	5	5	5	4	6	6	6	6	5	4	6	7	7	7	7	7	7	7	7	4	4	4	7	6	4	5	6	7	5	5	4	4	4	4	4	6	6
2	3	2	2	6	5	5	5	5	5	6	6	6	6	6	7	5	5	5	5	5	5	5	5	6	6	6	6	6	6	6	7	6	6	6	6	6	7	2	4	3	1	1	1	1	1	1	1	5	5
1	2	3	2	1	4	4	4	4	4	4	5	5	3	5	4	5	5	5	6	6	6	7	5	5	5	5	5	5	5	5	5	7	7	5	5	5	5	4	4	4	4	4	6	6	6	5	4	4	4
1	3	3	4	1	1	4	4	3	1	4	5	5	6	6	4	6	4	4	4	4	4	4	4	6	3	4	3	5	2	2	5	4	4	4	7	6	4	5	5	5	5	5	5	4	6	6	7	6	6
1	3	2	3	4	6	6	6	6	7	5	5	5	6	6	6	4	6	6	6	6	5	4	6	6	7	4	6	6	6	6	5	7	7	7	7	7	7	4	4	4	4	4	4	4	4	5	5	4	4
1	3	3	4	8	4	4	1	1	2	5	5	5	5	5	5	4	4	4	4	4	4	4	4	4	3	1	1	2	2	3	1	4	2	3	4	5	6	5	5	5	5	5	5	6	7	5	5	5	5
2	4	3	4	6	6	2	5	3	4	5	4	6	6	6	6	6	7	5	5	4	4	4	7	6	6	7	4	5	5	5	5	5	5	5	5	5	5	5	4	6	6	7	7	7	7	4	4	4	3
1	3	2	3	9	6	6	6	6	7	4	5	5	6	6	4	5	4	5	5	5	5	5	5	6	6	7	7	5	5	5	4	4	4	4	4	4	4	5	5	5	5	5	4	4	7	5	5	7	7
2	2	2	3	1	7	7	7	7	7	7	7	7	7	7	7	7	7	4	5	7	7	6	6	6	3	4	3	5	2	2	5	6	6	6	6	6	7	4	4	4	5	6	5	5	5	5	5	4	6
1	4	4	2	7	4	4	4	4	4	2	2	4	4	4	4	6	6	6	6	6	6	7	7	6	7	5	5	5	5	4	7	6	6	7	4	6	6	4	4	4	4	4	4	7	5	5	5	5	6
2	4	3	3	6	7	6	4	4	4	7	7	7	4	4	4	4	4	3	1	1	1	1	1	6	6	5	5	4	6	6	6	7	7	7	7	7	4	5	5	5	5	5	6	6	6	6	6	4	7
1	3	2	2	6	4	4	4	4	4	2	3	4	6	6	3	4	5	5	5	6	4	4	4	5	5	4	4	4	4	4	5	7	5	5	5	5	5	5	5	5	5	5	4	6	6	6	6	2	4
1	3	3	3	5	4	6	6	6	5	6	7	7	7	7	7	6	6	6	6	7	7	4	6	4	4	4	4	4	4	4	4	4	4	4	1	2	4	6	6	5	7	7	5	5	5	5	6	5	5
2	3	3	4	2	6	6	6	6	6	4	4	4	7	6	5	7	7	4	5	7	7	7	7	6	6	6	6	7	4	6	6	5	5	5	5	4	7	7	7	4	6	6	4	1	1	1	2	6	6
2	5	3	3	6	6	6	6	6	7	6	6	7	5	6	5	5	5	5	5	5	5	5	5	5	6	2	3	6	6	5	4	4	4	4	7	6	4	4	4	4	4	4	2	4	2	4	3	4	4
2	5	4	2	3	5	5	5	5	5	5	5	4	6	6	3	6	7	4	6	6	6	6	5	1	2	4	4	4	4	3	2	5	6	6	7	5	5	1	4	4	3	1	4	4	4	4	4	7	7
1	5	3	3	3	1	1	1	1	1	4	3	2	4	5	4	4	4	4	4	4	4	4	4	5	5	5	5	5	5	5	5	7	7	7	7	7	7	4	4	4	5	6	5	4	6	6	7	6	6
1	5	2	3	6	5	5	4	6	3	6	6	2	3	3	4	4	5	7	7	7	7	6	5	7	7	6	6	6	6	6	6	3	3	3	3	3	3	2	2	4	4	4	6	6	7	4	6	4	4
2	3	2	2	7	4	4	4	4	4	5	5	5	5	5	5	6	6	6	6	6	6	7	4	5	5	5	6	6	6	7	5	7	7	7	7	7	7	1	4	4	3	1	6	6	7	5	5	4	5
1	4	4	2	2	5	5	5	5	5	5	5	5	5	5	5	6	6	6	6	6	6	6	6	1	1	1	1	1	4	4	1	2	4	4	4	4	1	5	5	5	6	6	7	7	7	7	7	4	4
2	3	2	2	5	4	5	7	7	7	5	5	5	5	5	5	1	1	1	1	1	1	1	1	4	6	6	6	5	5	4	6	5	5	5	6	6	4	6	7	5	5	4	6	6	6	6	6	6	6
1	3	3	4	9	4	2	3	4	5	5	5	5	5	5	5	4	4	4	4	4	4	4	4	6	7	7	4	6	6	6	6	6	4	4	4	4	7	5	5	5	5	5	5	6	4	4	4	6	2
1	4	2	2	8	5	5	4	6	3	4	2	3	4	4	5	5	5	5	5	5	5	5	5	7	7	7	7	7	7	7	7	5	5	5	5	5	5	5	5	5	5	5	4	7	6	4	4	5	5
1	5	3	4	9	7	7	7	7	7	5	5	5	5	5	5	4	4	4	4	4	4	4	4	5	6	6	7	5	5	5	5	4	7	5	5	5	5	3	2	4	5	4	4	4	1	1	2	4	5
1	3	3	5	1	6	2	5	3	4	4	6	5	5	4	5	5	5	5	5	5	6	7	5	1	1	1	1	1	1	1	1	4	4	4	5	5	6	5	5	5	5	5	5	5	5	5	5	4	6
2	4	3	5	5	4	4	4	4	4	4	4	4	4	4	4	6	6	6	6	6	6	6	6	5	5	6	7	5	5	5	5	2	4	1	2	4	4	4	1	1	1	2	6	2	5	3	4	4	4
1	5	2	3	9	4	4	4	5	6	2	3	4	6	5	3	7	7	7	4	4	5	7	7	4	4	4	4	4	4	4	4	2	4	2	3	4	5	4	4	4	4	4	1	1	1	1	1	7	7
2	3	2	2	7	7	7	7	6	5	4	6	6	6	6	5	4	4	4	4	4	4	4	4	1	1	1	2	3	1	1	4	6	6	6	6	6	6	5	5	5	6	6	5	5	5	5	5	6	6
1	3	3	2	2	7	7	7	7	7	5	5	6	4	4	4	4	4	4	4	4	4	4	4	4	4	4	4	4	4	4	4	3	3	2	1	3	3	5	5	5	6	4	4	4	4	4	5	4	4
1	3	2	3	5	5	5	5	5	5	4	4	7	5	4	5	7	5	5	5	6	6	4	4	6	6	6	6	6	6	6	6	6	5	7	7	4	4	4	4	4	4	4	4	5	7	7	7	6	7
1	5	3	4	7	5	5	5	5	5	6	6	7	4	5	6	6	7	5	5	5	5	4	7	6	6	7	7	5	5	5	4	6	4	4	7	7	7	5	4	6	6	6	5	5	5	5	5	6	6
2	3	4	3	2	4	4	4	4	5	6	2	5	3	4	4	4	4	4	4	4	4	4	4	4	5	5	5	6	4	4	4	4	3	6	6	6	4	6	6	6	5	4	4	4	4	4	4	5	5
2	4	3	6	1	5	5	5	5	5	7	5	5	5	5	5	6	6	6	6	7	4	6	6	5	5	5	5	5	5	5	5	7	7	7	7	6	4	7	7	4	6	6	6	7	5	5	4	4	4
1	4	2	2	7	4	4	7	5	5	4	6	6	6	6	6	6	6	7	4	5	5	5	5	7	7	7	7	7	7	7	7	4	4	4	4	4	4	4	4	4	4	4	5	5	5	5	5	6	6
1	5	2	2	6	5	5	6	4	4	2	4	2	4	4	3	5	5	5	5	5	5	5	5	5	5	5	5	5	6	7	5	4	5	6	4	4	7	7	7	7	7	7	5	5	6	4	4	7	7
2	3	4	3	7	4	6	5	5	5	5	5	5	5	5	5	6	3	2	6	5	2	2	5	6	6	6	6	7	4	6	6	5	5	4	4	7	5	5	4	4	7	5	5	5	6	7	5	5	4
2	3	1	3	4	5	6	7	5	5	6	7	7	7	7	7	6	6	6	6	7	4	6	6	1	1	1	1	1	4	4	1	4	4	5	5	6	4	6	6	6	7	5	5	5	5	5	5	7	7
2	4	4	3	9	4	4	4	4	4	6	4	4	4	4	7	1	1	1	2	3	1	1	4	5	5	4	4	7	5	5	5	5	5	5	5	6	7	5	5	5	5	5	5	5	5	5	5	6	6
2	3	2	6	9	7	5	5	5	5	7	7	4	5	6	7	4	4	4	5	7	7	7	7	6	6	7	4	6	6	6	6	6	6	6	6	6	6	6	6	6	6	7	6	6	7	5	5	4	4
2	2	3	2	3	2	3	4	6	3	7	7	7	7	7	7	4	6	6	6	5	5	4	6	7	7	6	5	7	4	4	4	2	4	2	3	4	5	4	7	6	4	4	6	6	5	7	7	5	5
1	2	2	3	8	6	6	6	6	6	4	6	5	5	5	5	7	6	4	4	7	4	4	4	4	6	6	6	6	5	4	6	6	6	6	6	6	7	7	7	4	6	6	5	4	6	6	7	5	5
1	4	3	5	9	4	5	7	7	7	2	4	3	1	2	1	5	5	5	5	5	5	6	6	4	4	4	4	4	4	4	4	5	6	6	7	5	5	5	5	5	5	6	4	4	4	4	4	4	4
1	3	3	2	7	5	5	5	5	5	1	1	1	1	2	1	5	5	5	5	5	6	7	5	5	5	5	5	5	5	5	5	5	5	5	6	4	4	6	6	6	6	6	6	6	6	6	6	3	5
2	3	2	5	4	6	6	6	6	6	4	4	4	4	4	5	4	4	4	4	4	4	4	4	7	6	4	4	7	4	4	4	3	3	3	4	1	2	5	5	6	4	4	5	5	5	5	5	6	4
2	2	2	2	3	4	4	4	4	5	6	6	6	6	6	6	5	5	5	5	5	5	6	6	4	4	3	1	1	1	1	1	7	7	4	4	4	5	6	6	6	6	6	5	6	2	3	4	7	7
1	3	3	4	1	4	4	4	4	5	6	6	6	7	6	5	7	7	7	4	6	6	6	6	6	3	4	3	5	2	2	5	6	6	6	5	4	6	4	4	4	7	5	7	7	7	7	7	5	5
1	3	3	3	2	7	7	7	7	7	5	5	6	7	5	5	6	6	7	4	5	5	5	5	5	5	5	5	6	7	5	5	5	6	4	4	7	7	7	7	7	7	7	7	4	6	6	6	5	6
1	4	4	3	2	6	6	6	6	7	6	2	5	3	4	4	1	1	1	1	2	3	1	1	4	4	4	4	4	4	4	4	5	5	4	6	6	6	6	7	7	7	7	6	3	5	3	6	7	7
1	3	4	2	7	4	1	1	1	2	7	6	4	7	6	7	1	1	1	2	3	1	1	1	7	7	7	7	7	7	7	7	5	5	5	5	5	5	5	5	6	4	4	4	4	4	7	5	6	6
2	3	2	3	8	7	7	7	7	7	5	5	5	5	5	5	4	4	4	4	4	4	4	4	7	7	7	7	7	7	7	7	6	6	7	4	6	6	7	5	5	5	5	4	4	4	4	4	5	5
1	2	3	2	9	4	4	4	4	4	4	4	4	4	4	4	5	5	4	4	7	5	5	5	4	6	6	6	6	5	4	6	1	3	3	3	3	3	5	4	6	6	7	4	4	4	7	5	6	6
1	4	3	5	9	7	5	5	5	5	5	6	4	4	4	4	4	4	4	5	6	4	4	4	5	5	5	5	5	5	5	5	7	7	7	7	7	7	5	5	5	5	5	5	4	6	6	7	7	7
1	5	4	4	8	4	5	5	6	4	6	6	6	6	6	6	4	3	1	1	2	2	3	1	4	4	7	5	5	5	5	5	3	4	4	5	6	6	7	7	7	4	4	4	4	7	5	5	5	4
2	3	3	3	7	6	6	7	4	6	5	4	6	6	6	6	5	5	5	5	6	6	7	5	4	6	6	6	5	5	4	6	7	7	7	7	7	7	4	4	7	5	5	4	3	2	4	4	1	1
1	4	1	4	5	7	7	7	7	7	4	4	4	4	4	7	6	7	5	5	4	4	4	7	4	7	6	4	4	4	5	5	4	4	4	4	4	4	5	5	5	5	5	6	4	4	4	7	5	6
2	3	3	4	2	4	4	4	4	7	4	4	4	5	5	6	7	7	7	7	6	6	6	6	4	3	1	1	2	2	3	1	6	4	4	4	4	4	6	6	6	6	7	5	5	5	5	5	6	6
2	4	2	3	3	5	5	5	5	5	6	6	6	7	7	5	2	3	1	1	1	1	1	1	7	7	6	5	7	4	4	4	6	6	6	5	4	6	4	4	4	4	4	6	2	5	3	4	4	4
2	4	3	3	1	5	5	6	4	4	6	7	5	5	7	5	6	4	4	4	7	7	6	4	6	7	5	5	5	5	4	7	6	6	7	4	6	6	6	6	6	7	5	4	4	4	4	5	7	7
2	2	3	2	8	5	4	6	6	7	7	7	7	7	7	4	5	5	5	5	5	5	5	5	5	5	5	6	6	6	7	5	7	7	7	7	7	7	6	6	6	6	7	1	4	4	3	1	6	6
1	3	4	3	4	6	6	7	5	5	4	5	5	3	6	4	5	4	7	5	5	5	5	5	4	5	7	7	6	6	6	5	4	5	5	5	4	6	4	7	5	5	5	6	3	5	3	6	5	5
1	5	4	3	5	1	1	1	1	1	7	5	5	5	5	5	5	7	7	7	7	7	7	7	7	7	6	5	7	4	4	4	5	6	4	4	7	7	4	4	4	4	4	5	5	5	5	5	6	7
1	2	3	3	9	6	6	6	6	7	7	7	4	5	6	7	2	3	1	1	1	1	1	1	4	4	4	4	5	6	7	7	2	4	4	4	4	1	5	5	6	4	4	6	4	4	4	4	2	2
1	2	2	3	7	4	3	2	4	4	4	5	5	6	4	4	1	1	1	2	3	1	1	1	5	6	7	5	4	4	4	4	5	5	4	4	4	7	6	6	6	6	7	5	4	2	2	2	6	6
2	5	4	2	9	7	7	7	7	7	1	1	1	1	1	1	4	4	4	4	4	4	4	4	4	4	4	4	4	4	4	4	5	5	5	5	5	5	7	7	7	7	7	4	4	4	4	4	5	6
2	4	1	2	5	6	4	4	4	4	5	6	7	5	6	5	5	5	5	5	5	5	5	5	5	5	5	5	5	5	5	5	6	6	6	6	6	6	5	5	6	7	5	5	5	5	5	5	5	5
1	2	3	2	7	5	6	2	3	4	6	6	6	6	6	6	7	7	7	7	7	7	7	7	7	7	7	4	4	5	7	7	4	7	5	5	5	5	2	3	4	6	3	6	6	6	5	4	7	4
1	5	3	4	7	2	3	4	6	3	6	6	6	6	6	7	6	6	6	6	6	7	4	6	4	4	5	6	4	4	4	4	4	2	3	3	6	2	6	7	5	5	5	7	7	4	5	7	4	4
1	4	3	4	9	6	6	5	7	7	4	4	4	4	4	4	5	6	7	5	5	5	5	5	7	6	4	4	7	4	4	4	6	6	6	6	6	6	4	4	4	4	4	6	6	6	6	6	4	4
1	4	2	3	1	5	5	5	5	5	4	6	5	5	6	5	4	4	4	5	7	7	7	7	6	7	4	6	6	6	6	5	3	6	2	2	5	6	5	6	4	4	4	5	5	5	5	5	7	7
2	5	2	2	1	7	7	7	7	7	5	5	5	5	6	6	5	5	5	5	5	5	5	5	4	6	6	6	6	6	6	7	2	4	4	4	4	1	4	4	7	5	5	6	6	6	6	7	4	4
2	5	3	5	6	4	2	3	4	5	5	5	5	6	6	4	4	4	4	4	4	4	4	4	1	1	1	1	2	3	1	1	4	5	7	7	7	6	1	1	1	1	1	4	4	4	4	4	6	6
2	5	2	5	4	6	6	2	3	4	7	7	7	7	7	7	5	5	5	5	5	5	5	5	5	5	5	5	5	5	5	5	3	3	3	3	3	4	4	4	4	5	5	4	6	6	6	6	5	5
2	3	3	4	8	1	1	1	1	1	5	4	6	6	6	7	5	5	5	5	6	6	7	5	7	7	6	5	7	4	4	4	5	6	6	7	5	5	4	5	5	6	4	4	5	7	7	7	6	6
2	2	2	2	2	7	7	4	5	7	4	2	3	4	6	5	7	7	7	7	7	7	7	7	4	4	4	4	4	4	4	4	6	6	6	6	6	6	4	1	1	1	2	4	6	6	6	5	5	5
2	4	2	3	5	6	6	6	6	6	4	5	5	6	6	4	5	5	5	5	6	6	7	5	4	7	6	4	4	4	5	5	6	5	2	4	3	4	4	6	6	6	5	5	5	6	4	4	7	6
2	4	2	3	8	7	6	4	7	7	4	4	4	4	4	5	6	6	6	6	7	4	6	6	7	7	6	5	7	4	4	4	3	3	3	3	3	3	4	4	4	5	6	4	4	4	5	6	5	6
2	4	2	2	7	4	4	4	4	4	1	1	1	1	1	1	5	6	2	3	6	6	5	4	6	6	6	6	6	6	7	4	5	5	5	6	4	4	4	5	5	3	4	7	7	7	7	7	6	4
1	3	3	3	9	4	7	5	5	5	4	6	6	6	6	6	1	1	1	2	3	1	1	1	5	7	7	7	7	7	7	7	7	7	4	5	7	7	4	1	1	1	2	7	7	7	7	7	7	5
2	4	3	3	1	5	6	2	3	4	6	6	7	4	7	7	4	4	4	4	5	6	7	7	7	7	7	7	7	7	7	7	3	3	3	3	3	4	6	4	4	4	4	4	4	7	5	5	5	5
2	2	3	3	4	6	7	5	5	4	2	3	4	6	3	3	5	5	5	5	5	6	7	5	6	6	6	6	6	6	7	4	6	5	7	7	4	4	4	6	6	6	5	4	2	3	4	5	6	6
2	3	2	2	8	5	4	4	7	5	7	7	7	7	7	7	4	4	4	5	6	4	4	4	5	6	6	7	5	5	5	5	7	7	7	7	4	4	7	5	5	5	5	5	5	5	6	6	4	4
2	5	1	2	9	6	5	4	4	4	6	5	5	4	4	4	4	4	5	4	5	5	4	5	4	5	5	6	4	6	7	5	7	6	6	6	6	7	4	4	3	3	4	5	5	4	5	5	5	5
2	4	3	2	9	5	5	5	5	5	6	4	4	4	4	6	5	7	7	7	4	5	4	4	5	4	3	4	7	7	7	6	4	3	5	4	4	5	5	5	5	5	5	4	6	6	6	6	4	6
2	5	3	4	9	6	6	6	7	6	6	4	5	4	6	7	7	6	7	7	7	7	7	7	6	4	6	6	7	5	7	6	5	5	5	5	6	6	5	6	6	6	5	5	6	6	6	6	7	7
2	3	5	3	9	6	5	6	5	5	1	2	2	1	2	2	5	5	5	4	5	5	4	4	4	4	4	4	5	5	5	4	5	5	5	5	5	5	7	6	6	6	5	6	5	5	5	6	5	4
2	3	2	2	1	6	4	4	4	7	7	7	6	5	5	7	5	5	4	4	4	7	5	5	7	4	6	6	6	6	6	6	7	4	6	6	6	6	6	6	6	6	6	7	6	4	4	4	4	4
2	4	5	5	4	2	2	2	2	2	1	1	2	2	2	3	3	3	3	3	3	3	3	3	1	1	2	3	1	1	1	1	3	3	3	3	3	3	4	2	2	2	3	1	1	1	4	4	1	2
2	3	3	2	6	5	7	7	7	7	6	6	6	6	6	6	5	6	4	4	4	7	7	6	5	5	5	5	5	5	5	5	5	7	7	7	7	4	5	5	5	5	5	6	4	4	4	4	6	6
1	4	5	5	9	7	7	7	6	6	5	5	5	5	5	5	6	6	7	4	6	6	6	6	6	6	7	4	6	6	6	6	6	6	6	6	7	4	4	4	4	4	4	4	4	4	4	4	7	7
2	5	5	2	7	6	5	7	7	7	4	6	6	6	6	6	4	4	4	4	4	4	4	4	5	6	4	4	4	4	7	6	7	6	4	4	4	4	7	7	7	7	4	5	5	5	5	5	6	4
2	3	1	2	5	5	6	4	4	4	6	6	6	6	6	6	7	7	7	7	7	7	4	5	5	6	7	5	4	4	4	4	4	4	4	4	4	4	7	7	7	7	7	6	6	5	4	6	7	5
1	5	3	2	3	7	5	5	5	5	7	7	7	6	6	6	4	5	7	6	6	6	6	6	5	5	5	5	5	5	5	5	6	6	6	6	6	6	6	6	6	6	7	5	5	5	5	5	4	4
1	4	1	5	7	4	4	4	4	5	4	4	5	5	4	6	5	7	7	7	7	7	7	7	7	7	6	5	7	4	4	4	5	5	5	5	5	5	6	6	6	6	6	6	6	6	6	6	6	6
2	4	3	2	5	7	7	7	4	5	7	4	4	5	5	7	7	7	7	7	7	7	7	4	7	7	7	7	7	4	5	7	5	7	7	7	7	4	5	5	5	4	7	4	4	4	4	4	6	4
2	4	3	4	3	4	4	4	4	5	5	5	5	5	5	5	6	7	7	7	4	6	6	6	4	4	5	6	4	4	4	4	5	5	5	5	5	6	7	4	4	5	7	4	6	6	6	6	6	7
1	4	3	3	1	5	5	5	4	7	7	7	7	7	7	7	5	4	6	6	6	6	7	7	5	4	4	7	5	5	5	5	5	6	7	5	5	5	4	5	6	6	6	4	4	4	4	5	6	5
2	4	3	5	4	2	4	4	4	4	1	3	3	3	3	3	4	1	3	3	3	3	2	2	4	4	4	4	1	1	1	2	1	1	1	4	3	1	4	4	4	4	1	2	3	3	3	3	1	1
2	4	1	4	2	1	1	1	1	4	2	2	2	3	3	4	3	3	4	2	2	2	2	2	2	3	4	2	2	2	2	1	3	2	4	4	4	4	2	4	1	2	4	1	2	2	2	3	2	2
1	3	3	2	5	5	6	4	4	4	6	7	4	6	5	6	6	4	4	4	7	7	6	4	7	7	7	7	4	5	7	7	6	6	7	5	5	5	7	6	4	4	4	7	7	7	7	6	6	6
1	4	1	4	9	7	7	7	7	7	7	6	4	4	4	4	5	6	4	4	4	4	7	6	6	4	4	4	4	4	4	4	5	7	7	7	7	4	7	6	4	4	4	5	5	5	6	4	6	7
2	3	2	5	4	7	7	4	5	7	5	5	6	6	6	7	7	7	7	7	7	7	4	5	4	4	4	4	4	4	4	4	4	7	5	5	5	5	7	7	7	4	4	4	5	7	7	7	5	7
1	3	3	5	2	5	5	5	5	5	7	7	7	7	7	7	7	7	7	7	7	4	5	7	6	6	7	4	6	6	6	6	5	6	7	5	5	5	4	4	4	5	5	4	4	4	5	5	5	5
1	3	2	4	6	1	1	1	1	1	1	1	1	2	3	3	3	3	3	3	3	3	4	1	1	1	2	3	1	1	1	1	3	3	3	4	2	2	2	2	2	3	3	1	3	2	2	2	2	1
2	4	2	5	3	6	4	4	4	7	7	7	7	7	7	7	4	4	4	5	7	7	7	7	5	6	4	4	4	4	7	6	4	4	4	4	4	4	7	4	5	7	7	4	4	4	5	7	4	4
2	5	2	5	7	4	2	2	2	3	3	1	1	1	1	1	4	1	3	3	3	3	2	2	2	3	1	1	1	4	4	3	2	1	3	3	3	3	2	2	1	1	1	4	4	1	3	3	3	3
2	5	1	3	5	4	4	1	1	1	4	4	4	4	4	1	3	3	3	3	4	1	3	3	1	1	1	1	1	1	1	1	2	2	2	3	3	1	3	3	3	3	3	4	4	1	1	2	4	4
1	3	3	4	6	7	7	4	5	7	7	7	4	5	6	7	6	6	6	6	6	6	7	4	5	4	4	7	5	5	5	5	7	4	6	6	6	6	6	6	6	6	6	4	4	4	4	4	4	5
2	3	3	2	9	6	6	6	6	6	5	5	5	6	6	4	6	7	4	6	6	6	6	6	7	5	5	5	5	5	6	6	6	7	5	5	5	5	4	4	4	4	4	7	4	5	7	7	6	6
2	4	3	2	7	6	6	6	6	6	5	5	6	6	6	7	5	5	5	5	5	5	5	5	6	6	6	6	7	5	5	5	4	7	5	5	5	5	7	7	4	6	6	4	4	4	4	5	7	7
1	3	3	2	9	5	5	5	6	7	4	4	4	4	4	5	5	7	7	7	7	6	5	7	7	7	7	7	7	7	7	4	7	4	6	6	6	6	5	5	5	6	7	6	4	4	4	4	7	6
1	3	4	4	1	4	4	4	5	7	4	4	4	4	4	5	7	7	6	5	7	4	4	4	4	4	7	6	4	4	4	4	5	6	7	5	5	5	5	5	5	5	5	4	4	4	4	4	5	7
2	4	2	3	3	4	4	4	4	4	5	5	5	4	5	6	5	6	6	6	6	5	4	6	4	5	7	7	7	7	7	4	6	4	4	4	4	5	6	6	6	6	6	7	7	7	7	4	7	7
2	3	2	5	8	6	4	4	4	4	6	6	6	6	6	6	5	6	7	5	6	7	5	5	4	4	4	4	4	4	4	4	4	7	5	5	5	5	5	4	4	4	4	7	7	6	5	7	7	7
2	4	4	6	6	7	7	7	7	4	6	5	4	6	5	6	6	6	6	7	4	6	6	6	7	7	6	4	4	4	4	4	5	5	5	5	5	5	4	4	4	4	4	7	7	7	7	7	5	7
2	4	3	2	5	4	5	7	7	7	6	4	4	4	4	7	4	7	5	7	5	5	5	4	7	7	7	7	4	5	7	7	7	7	4	6	6	6	5	5	5	5	5	7	7	7	7	6	4	4
2	4	1	5	1	7	7	7	4	4	4	5	7	7	6	7	4	4	4	4	4	4	4	4	4	4	4	4	4	4	4	4	4	4	4	5	7	7	4	4	5	6	4	4	4	4	4	5	4	4
1	4	3	5	1	5	5	5	4	7	6	6	5	4	6	6	7	7	7	4	4	5	7	7	6	6	7	4	6	6	6	6	6	6	6	6	7	4	4	4	5	5	6	4	4	4	4	4	5	5
2	4	1	2	7	6	6	6	6	6	5	5	5	5	6	5	7	7	7	7	7	7	4	5	5	4	7	5	5	5	5	5	4	6	6	6	6	5	6	5	7	7	7	6	6	6	6	6	6	6
2	4	3	3	2	6	7	7	7	4	7	7	7	7	7	7	4	7	5	7	5	5	5	4	7	4	6	6	6	6	6	6	5	6	4	4	4	7	6	6	6	6	6	7	7	7	7	7	5	5
2	5	3	5	3	5	7	7	7	7	5	5	5	6	5	4	5	5	6	7	5	5	5	5	6	6	6	6	6	6	7	4	5	6	7	7	7	7	4	4	4	5	5	5	5	5	5	5	5	5
2	4	2	3	9	7	7	4	5	7	6	6	6	6	6	6	5	7	7	7	7	6	5	7	7	7	7	7	4	5	7	7	5	6	7	7	7	7	6	6	6	6	6	6	6	6	6	6	6	5
1	4	3	2	3	7	7	6	5	7	4	5	6	6	6	6	6	7	7	5	5	5	5	4	4	7	5	7	5	5	5	4	7	6	4	4	4	4	4	4	5	6	4	4	4	5	5	6	7	4
2	4	1	2	5	7	7	6	6	5	4	4	5	6	5	4	4	4	4	5	6	4	4	7	5	6	7	5	4	4	4	4	7	6	4	4	4	4	4	4	4	4	5	6	6	6	6	6	6	6
2	4	3	5	5	5	7	7	7	7	6	6	6	6	6	6	6	6	6	6	7	5	5	5	7	5	5	5	5	5	6	6	4	5	7	7	7	7	7	7	7	7	7	7	6	4	4	4	6	5
2	3	1	5	1	4	4	4	4	5	4	4	4	4	4	5	6	7	7	7	4	6	6	6	4	4	4	4	4	4	4	4	7	4	6	6	6	6	5	5	6	7	5	6	6	6	6	6	7	7
2	3	3	2	3	7	7	7	6	6	7	7	7	7	7	7	5	7	7	7	7	6	5	7	4	4	4	4	4	4	5	6	5	5	5	5	5	5	7	7	7	7	7	6	7	4	6	5	6	6
1	5	3	3	5	6	5	6	6	5	6	6	6	6	6	6	5	5	5	5	5	5	6	6	4	4	7	6	4	4	4	4	4	4	4	4	4	4	4	4	4	4	5	4	4	4	4	5	5	5
2	3	3	2	8	4	5	7	7	7	4	4	4	4	4	5	6	4	4	4	7	7	6	4	4	4	4	4	4	4	4	5	5	5	5	5	5	5	6	4	4	4	4	6	6	6	6	7	5	5
1	3	2	3	9	7	7	7	7	7	7	7	7	7	7	7	5	6	6	6	6	5	4	6	6	5	4	6	6	6	6	6	4	6	5	5	5	5	6	7	7	7	4	7	7	4	5	7	6	6
2	3	3	2	6	5	4	4	4	4	4	4	4	4	4	4	4	4	7	6	4	4	4	4	7	7	7	7	7	7	7	7	7	7	7	7	4	4	6	6	6	6	6	4	5	6	6	6	5	4
1	4	3	2	7	6	4	4	4	7	7	7	7	7	7	7	5	6	7	5	5	5	5	5	7	7	7	4	5	7	7	7	6	6	6	6	6	6	5	5	5	5	5	6	6	7	5	5	4	4
2	3	3	6	8	4	4	4	4	4	4	4	4	1	3	1	3	3	3	2	1	3	3	3	1	2	4	4	4	4	4	4	3	4	2	3	3	1	3	3	3	4	1	1	1	1	1	1	1	1
1	4	3	3	1	5	5	5	6	7	7	5	5	5	5	5	6	6	6	6	7	5	5	5	7	7	7	4	5	7	7	7	4	6	4	4	4	4	4	4	4	4	5	5	7	7	6	6	7	7
2	4	3	4	2	7	4	6	6	6	6	6	6	6	6	6	4	5	7	7	7	7	7	4	5	5	5	5	6	7	5	5	4	5	7	7	7	7	5	5	6	7	5	5	5	5	5	5	7	7
1	3	3	5	4	5	5	5	5	5	5	5	5	5	5	5	5	4	4	7	5	5	5	5	4	4	7	6	4	4	4	4	5	5	5	5	5	6	6	6	6	6	6	7	7	4	5	7	7	7
1	3	3	2	2	1	1	1	1	1	4	3	2	4	4	4	1	2	4	4	4	4	4	4	4	4	4	4	1	1	2	4	2	2	2	2	2	2	4	4	4	4	4	3	3	3	3	3	2	3
2	4	3	4	9	5	7	7	7	7	5	5	5	5	5	5	4	5	7	7	7	7	7	7	5	5	5	5	5	5	6	7	7	7	7	7	7	4	6	5	7	7	7	5	5	5	4	6	7	6
2	3	3	5	7	7	7	4	6	6	6	6	6	6	6	6	7	7	7	7	4	5	7	7	5	5	5	5	6	7	5	5	4	4	4	4	4	4	5	5	5	5	5	4	5	7	7	7	7	5
1	4	3	5	1	7	7	7	7	7	6	6	6	6	6	6	7	7	7	4	5	7	7	7	5	5	5	5	5	5	6	7	5	5	5	5	5	5	4	4	4	4	4	6	7	4	6	6	7	7
1	4	3	4	8	7	7	4	6	6	5	5	5	6	5	4	7	5	5	5	5	5	6	6	7	7	7	7	7	7	7	4	5	4	7	5	5	5	5	5	5	4	6	5	5	5	6	7	6	6
2	3	1	4	4	6	4	4	4	4	5	5	5	5	5	5	4	5	5	6	4	4	4	4	7	7	7	7	7	7	7	4	7	7	7	7	7	4	7	7	7	6	6	5	5	5	5	5	4	4
2	4	3	2	2	4	4	4	4	5	5	5	5	6	6	7	5	5	5	5	5	5	6	7	6	5	4	6	6	6	6	6	4	5	6	4	4	4	4	5	6	6	6	7	5	5	5	5	7	4
2	4	4	4	6	4	4	4	4	4	5	5	5	6	4	4	5	5	4	4	4	7	5	5	7	7	6	4	4	4	4	4	7	4	5	7	7	7	7	7	4	5	7	6	6	7	5	5	6	6
1	4	2	2	2	4	4	4	4	4	2	3	1	1	2	1	4	4	4	4	4	4	4	1	2	2	2	3	4	2	2	2	2	2	2	2	2	2	3	1	1	1	1	4	4	1	3	3	2	2
1	5	1	4	6	4	4	5	5	6	4	4	4	4	5	5	5	5	5	5	5	5	6	7	4	5	7	7	7	7	7	4	6	7	4	4	4	4	6	4	4	4	4	7	7	7	7	7	4	4
1	4	2	5	6	6	6	6	6	7	6	6	6	6	6	7	6	7	7	7	4	6	6	6	4	4	7	6	4	4	4	4	6	6	7	5	5	5	4	4	4	4	5	6	7	4	6	5	4	5
2	4	3	2	3	4	4	1	3	3	1	1	2	3	4	1	1	2	3	1	1	1	1	4	1	3	3	3	2	2	1	3	2	4	4	4	4	4	3	3	3	3	3	4	4	4	3	2	3	2
2	4	2	4	5	4	4	4	5	7	4	5	7	7	7	7	7	7	7	7	4	5	7	7	5	4	7	5	5	5	5	5	4	6	4	4	4	4	6	6	6	6	7	4	4	4	4	4	7	5
2	3	3	5	3	4	5	7	7	7	5	5	6	7	7	5	5	5	5	5	5	5	5	5	5	5	5	5	5	5	6	7	4	4	4	4	4	5	6	6	6	6	6	7	4	6	6	6	4	4
1	4	1	2	8	5	7	7	7	7	7	4	4	5	6	7	6	6	7	4	6	6	6	6	7	7	7	7	7	7	7	7	4	5	6	4	4	4	6	6	6	6	6	6	6	6	6	6	5	6
2	3	3	5	4	7	6	4	4	4	6	6	6	6	6	6	5	5	4	4	4	7	5	5	7	7	7	6	6	5	7	7	7	7	7	7	4	5	5	5	6	7	5	7	7	7	7	4	5	5
1	3	3	4	4	5	5	5	5	5	7	4	5	7	7	7	7	5	5	5	5	5	5	5	4	5	5	6	4	4	4	4	6	6	6	5	5	4	6	6	6	6	6	7	7	7	6	6	4	4
1	4	3	2	5	6	6	6	6	7	5	5	5	4	5	4	6	7	4	6	6	6	6	6	5	5	5	5	5	5	5	5	7	5	5	5	5	4	6	6	7	5	5	7	7	7	7	7	5	5
2	3	2	5	3	6	6	6	6	6	6	6	6	6	6	6	5	7	7	7	7	7	4	5	7	5	5	5	5	5	6	6	6	6	6	6	6	7	4	4	5	6	4	6	6	6	6	6	6	6
1	4	2	6	5	7	7	7	6	6	6	7	4	6	4	5	4	4	7	6	4	4	4	4	5	5	5	5	5	5	5	5	7	7	7	7	7	4	4	6	6	6	6	6	7	4	6	5	5	5
1	5	3	5	1	1	2	4	4	4	4	3	1	1	3	1	2	3	1	4	4	4	4	3	3	4	2	1	1	1	2	2	4	1	3	3	2	2	4	3	1	1	1	2	4	4	4	4	4	4
2	3	3	4	6	6	6	6	6	7	7	7	7	7	7	7	6	7	7	7	4	6	6	6	6	6	7	4	6	6	6	6	5	5	5	5	5	6	7	7	4	6	6	7	5	5	5	5	5	5
2	4	3	3	3	7	5	5	5	5	5	7	7	7	7	7	6	4	4	4	7	7	6	4	4	4	4	4	4	4	4	5	5	5	5	5	6	6	4	4	5	6	4	4	5	7	7	7	7	7
2	4	3	2	9	7	6	4	4	4	7	7	7	6	7	6	4	5	7	7	7	7	7	7	7	7	7	4	5	7	7	7	6	6	6	6	6	6	7	7	4	6	6	5	5	5	4	7	6	6
2	4	4	3	9	6	4	4	4	7	6	6	6	6	6	6	4	4	4	4	4	4	4	5	6	5	4	6	6	6	6	6	5	7	7	7	7	6	6	6	7	5	5	7	4	4	5	7	6	6
2	3	5	3	8	7	7	7	7	7	5	5	5	5	6	5	6	5	7	7	7	7	4	4	4	5	5	6	4	4	4	4	5	6	7	5	5	5	5	5	6	7	5	5	5	5	4	4	4	4
2	5	1	4	6	5	5	5	5	5	5	7	7	6	6	6	7	7	7	4	5	7	7	7	7	7	7	7	7	7	7	4	7	5	5	5	5	4	6	6	6	6	6	4	5	7	7	7	4	4
1	5	1	3	8	6	6	6	6	6	4	4	4	4	5	4	6	7	5	5	5	5	5	5	5	7	7	7	7	7	7	4	4	4	4	4	4	4	6	6	6	6	6	5	5	5	4	6	6	6
1	3	3	5	1	2	4	4	4	4	2	2	2	3	5	3	3	3	3	4	4	4	1	3	1	2	4	4	4	4	3	2	3	3	3	3	3	3	1	1	1	1	1	4	4	4	4	4	3	3
2	5	1	2	9	5	4	4	4	4	7	6	4	4	6	4	7	7	6	4	4	4	4	4	6	6	6	7	5	5	5	5	6	6	6	6	6	7	5	5	5	5	5	5	6	4	4	4	7	4
1	3	3	2	8	5	5	5	6	7	7	7	7	7	7	7	5	5	5	6	4	4	4	4	4	4	5	6	4	4	4	4	7	7	4	6	6	6	5	5	5	5	5	6	4	4	4	4	5	5
2	4	2	2	4	4	5	6	6	6	5	5	5	5	7	5	6	7	5	4	4	4	4	4	4	4	5	6	4	4	4	4	5	5	5	5	5	5	5	7	7	7	7	6	7	4	6	5	7	7
1	3	5	2	2	7	4	5	7	7	5	7	7	6	5	6	6	4	4	4	5	6	4	4	5	5	5	5	5	5	5	5	4	4	4	4	4	4	5	6	4	4	4	7	6	4	4	4	4	4
2	5	3	5	4	5	7	7	7	7	7	7	7	7	7	7	7	5	5	5	5	5	5	5	5	6	7	5	5	5	5	5	6	6	6	6	6	7	7	7	7	7	7	5	6	4	4	4	6	7
1	3	2	4	2	7	7	7	4	5	7	7	7	6	7	6	4	5	5	6	4	4	4	4	7	7	7	6	6	5	7	7	5	4	6	6	6	7	6	4	4	4	4	5	7	7	7	7	5	5
2	4	3	5	9	1	2	2	2	3	4	4	4	1	4	3	2	2	3	4	2	2	2	2	3	3	3	3	4	1	3	3	2	2	2	2	2	2	4	4	4	4	1	1	1	1	2	3	3	2
2	5	3	2	2	6	4	4	4	4	7	7	7	7	7	7	5	5	5	5	6	7	5	5	7	7	7	7	7	7	7	4	6	6	6	6	6	6	7	7	7	7	7	5	7	7	6	6	4	4
2	3	3	3	5	7	7	4	5	7	7	7	7	7	7	7	6	6	6	6	6	6	7	4	7	4	5	7	7	7	7	6	4	6	6	6	5	5	6	6	6	6	7	7	7	7	7	7	5	5
2	3	3	5	2	2	4	1	2	4	3	3	3	4	5	1	4	1	3	3	3	3	3	4	3	3	3	2	2	1	3	3	1	1	1	1	1	1	4	4	1	2	4	2	2	1	1	2	4	1
2	3	2	2	7	7	7	7	7	7	7	4	5	7	7	7	4	5	5	6	4	4	4	4	5	5	5	5	5	5	5	5	7	4	6	6	6	6	7	7	6	6	5	4	4	4	4	4	6	6
2	5	3	4	2	7	6	4	4	4	7	7	7	4	5	5	6	7	4	6	6	6	6	6	5	6	7	5	6	7	5	5	5	6	7	5	5	5	6	6	6	6	6	4	4	4	4	4	7	7
2	4	2	5	2	4	4	4	4	4	6	6	6	6	6	6	7	7	7	6	6	5	7	7	7	4	5	7	7	7	7	6	6	6	6	5	5	4	7	7	7	7	4	6	6	6	6	6	6	6
1	4	2	5	7	5	5	6	6	7	7	7	4	5	7	7	5	7	7	7	7	6	5	7	4	4	5	6	4	4	4	4	5	4	7	5	5	5	6	6	6	6	7	4	4	4	5	7	4	5
2	4	3	3	1	6	6	7	5	5	6	5	4	6	5	6	5	4	6	6	6	6	7	7	5	4	6	6	6	6	7	7	4	4	4	4	4	4	7	7	7	7	4	5	5	5	5	5	7	6
1	4	3	4	7	6	5	4	6	6	6	6	6	6	6	6	7	7	7	6	6	5	7	7	7	7	7	7	7	7	7	4	5	5	5	5	5	5	7	7	7	7	7	6	5	6	6	5	6	7
1	4	3	3	6	3	3	3	3	3	4	4	1	2	3	4	4	1	1	2	4	4	4	4	2	2	2	2	2	2	2	2	1	1	1	2	3	1	1	3	3	3	3	3	4	2	2	2	4	4
1	3	3	3	6	7	7	7	7	4	5	5	5	5	5	5	6	6	7	4	6	6	6	6	5	6	7	5	4	4	4	4	4	6	6	6	6	6	7	7	4	5	7	5	5	5	5	5	6	6
1	5	4	5	3	7	6	4	4	4	5	5	5	5	5	5	6	4	4	4	4	4	4	4	4	5	7	6	6	6	6	6	4	6	6	6	5	5	7	6	4	4	4	6	6	6	6	6	6	6
2	4	1	4	4	7	5	5	5	5	7	7	7	6	5	6	4	4	4	4	4	4	4	4	5	6	6	6	6	5	4	6	4	7	5	5	5	5	7	7	4	5	7	6	6	6	6	7	5	5
2	3	1	2	9	4	5	6	6	6	4	4	4	4	5	5	4	4	4	4	4	4	4	4	6	4	4	4	4	4	4	4	5	5	5	5	5	5	6	6	6	5	6	6	6	6	6	6	6	5
2	3	5	4	4	6	5	7	7	7	5	7	7	6	5	6	7	5	5	5	5	5	5	5	5	5	5	5	6	7	5	5	4	5	7	7	7	7	4	4	4	4	4	6	4	4	4	4	4	5
1	3	3	5	1	4	4	4	4	4	5	5	5	6	5	7	7	7	6	4	4	4	4	4	6	6	6	6	6	6	6	6	7	6	4	4	4	4	7	7	7	4	5	5	5	5	5	5	4	4
1	4	3	5	5	1	1	1	1	1	4	4	4	4	4	4	3	3	4	2	2	2	2	2	4	4	4	4	4	4	4	1	2	3	1	1	1	1	1	1	1	1	1	3	1	1	1	1	3	3
1	4	3	3	3	4	4	4	4	5	5	7	7	6	5	6	5	7	7	7	7	7	7	7	7	7	6	5	7	4	4	4	4	6	6	6	6	6	4	5	7	7	7	5	5	5	4	4	4	4
1	4	3	2	8	4	4	1	3	3	3	3	3	4	3	1	4	1	3	3	3	3	3	4	3	3	3	3	4	4	1	3	1	1	1	1	1	1	4	4	4	4	4	4	4	4	4	4	1	1
2	4	3	5	4	7	4	6	6	6	4	4	5	6	5	4	4	5	7	7	7	7	7	7	5	7	7	7	7	7	4	5	7	7	7	6	6	6	7	4	6	6	6	5	7	7	6	6	5	4
1	4	1	4	6	7	7	7	7	4	4	4	4	4	4	5	6	5	4	6	6	6	6	6	4	4	5	6	4	4	4	4	7	7	7	6	6	6	4	4	4	5	5	6	6	6	6	6	5	5
2	4	5	3	9	7	4	6	6	6	4	5	6	6	6	6	4	4	4	4	4	4	4	5	7	4	6	6	5	5	5	4	7	7	7	7	4	5	4	6	6	6	6	5	5	5	6	4	7	7
2	5	3	4	6	6	6	6	6	6	5	5	6	7	6	5	5	5	5	5	6	7	5	5	5	5	5	5	5	5	6	6	5	6	7	5	5	5	5	5	6	7	5	5	7	7	7	7	7	7
1	5	1	4	8	6	6	6	6	6	6	5	4	6	5	6	7	7	7	7	7	7	7	4	5	7	7	7	7	7	7	4	6	4	4	4	4	5	6	6	6	6	6	5	5	5	5	5	5	5
1	4	3	2	2	7	4	4	5	7	7	7	4	6	5	6	5	4	6	6	6	6	7	7	5	7	7	7	7	7	7	4	6	7	5	5	5	5	6	6	6	5	6	6	5	6	6	5	4	4
1	5	3	5	4	6	6	7	5	5	6	4	4	4	4	4	7	7	6	4	4	4	4	4	7	7	7	4	5	7	7	7	7	5	5	5	5	5	7	7	7	7	7	6	6	6	6	6	5	4
2	4	3	3	9	6	4	4	4	7	4	5	6	6	6	6	7	7	7	7	7	7	7	4	5	4	7	5	5	5	5	5	5	5	6	7	5	5	6	6	6	5	6	4	4	4	5	7	7	7
1	4	3	2	9	6	5	6	6	5	7	7	6	5	5	7	5	4	7	5	5	5	5	5	6	6	6	6	6	6	6	6	4	4	4	4	4	4	5	5	5	5	5	4	4	4	4	4	7	5
2	3	5	2	6	7	6	4	4	4	5	5	6	7	6	5	5	5	5	6	4	4	4	4	4	4	4	4	4	4	4	4	7	7	4	6	6	6	6	5	6	6	5	4	4	4	4	5	5	4
1	3	4	5	5	5	5	5	6	7	6	6	7	5	7	5	5	4	6	6	6	6	7	7	4	5	7	7	7	7	7	4	5	5	5	6	7	5	6	7	7	7	4	7	4	6	6	6	7	4
1	4	1	3	5	6	7	4	6	6	7	5	5	5	6	5	4	5	7	7	7	7	7	7	4	4	4	5	6	4	4	7	4	4	5	5	5	6	7	7	7	6	6	4	4	4	4	5	6	6
2	4	3	4	8	4	4	4	4	4	4	4	5	5	5	6	5	4	6	6	6	6	7	7	6	6	6	7	4	6	6	6	6	6	6	6	6	7	7	4	6	6	6	6	6	6	6	6	7	7
2	4	2	5	5	4	4	3	1	1	3	4	2	2	4	2	3	3	4	2	2	2	2	2	2	3	4	2	2	2	2	2	1	1	1	1	1	1	2	3	1	1	1	1	1	1	1	4	4	4
1	4	3	5	4	4	5	7	7	7	6	6	6	6	6	6	6	6	7	4	6	6	6	6	4	5	7	7	7	7	7	7	5	5	5	5	5	6	4	5	7	7	7	6	4	4	4	7	6	7
2	4	3	2	2	6	6	6	6	6	7	7	6	6	6	5	7	7	7	7	7	4	5	7	4	4	4	4	4	4	4	4	6	5	7	7	7	7	5	5	5	6	4	5	5	5	5	5	7	7
2	3	3	5	7	5	5	5	4	6	7	7	7	7	7	7	5	7	7	7	7	7	7	4	7	7	7	7	7	7	7	7	5	6	7	7	7	7	4	6	6	6	6	5	5	5	5	5	5	4
1	4	1	3	6	3	3	3	3	3	2	2	2	2	3	2	3	3	4	2	2	2	2	2	4	4	4	4	1	1	2	4	4	4	3	3	3	3	2	4	4	4	4	2	2	3	4	2	3	3
2	4	1	3	9	5	5	5	5	5	5	5	5	5	5	5	6	6	6	6	6	6	7	4	5	5	5	5	6	7	5	5	5	5	5	6	7	5	7	7	7	7	6	6	7	7	7	4	7	7
1	3	3	2	5	3	3	3	2	2	1	1	2	3	2	1	2	4	4	4	4	3	2	4	3	1	1	1	1	1	1	2	2	3	3	4	2	2	2	2	3	4	2	3	1	1	1	1	2	1
1	3	3	5	9	4	4	4	5	7	6	6	6	6	6	6	7	7	7	6	6	5	7	7	7	7	7	4	4	5	7	7	6	6	6	6	7	4	5	5	5	6	4	4	4	4	5	7	7	7
1	4	3	2	1	7	5	5	5	5	7	7	7	4	7	4	4	4	4	5	6	4	4	7	5	5	5	5	5	5	6	6	5	5	5	6	7	5	6	6	6	6	6	6	6	6	6	6	6	5
1	3	2	2	7	6	7	4	6	5	5	5	5	6	6	4	4	4	5	6	4	4	4	4	4	4	7	6	4	4	4	4	6	6	7	5	5	5	4	4	4	5	6	6	7	4	6	6	5	6
2	3	2	4	4	4	3	1	1	1	1	2	2	2	2	3	1	1	2	3	1	1	1	1	1	1	1	1	1	1	2	3	4	4	3	3	3	3	4	4	1	1	1	1	2	2	2	3	2	2
1	3	3	2	6	7	7	6	5	7	5	5	5	6	5	7	6	6	6	6	6	6	6	6	6	7	4	6	6	6	6	6	5	7	7	7	7	6	4	5	7	7	7	5	5	6	7	5	4	4
1	3	3	3	1	6	6	7	5	5	6	4	4	4	4	4	5	7	7	7	7	6	5	7	5	5	5	6	4	4	4	4	5	5	5	5	5	5	5	5	5	5	5	6	6	7	5	5	6	6
1	5	3	2	8	6	5	7	7	7	5	7	7	6	6	6	6	6	7	4	6	6	6	6	4	4	4	4	4	4	4	4	4	4	4	4	4	4	6	6	6	6	6	5	5	6	6	7	5	5
2	3	3	3	4	4	5	6	6	6	5	5	5	4	4	4	7	5	5	5	5	5	6	6	5	6	7	5	4	4	4	4	7	7	4	6	6	6	4	4	4	5	5	4	4	5	6	4	5	5
1	4	3	5	9	5	7	7	7	7	4	5	7	7	7	7	4	4	4	4	4	4	5	6	5	6	7	5	4	4	4	4	4	6	5	5	5	5	5	7	7	7	7	4	4	4	4	4	7	5
2	3	1	2	6	4	4	4	5	6	5	5	5	6	7	7	6	5	7	7	7	7	4	4	5	7	7	7	7	6	5	7	5	6	7	7	7	7	6	6	6	6	6	7	7	7	4	5	4	4
2	4	3	3	9	7	7	7	4	4	6	6	6	6	7	6	4	4	4	4	4	4	5	6	5	5	5	5	5	5	6	7	5	5	5	5	5	5	7	7	7	6	6	6	4	4	4	7	4	4
1	3	2	2	5	1	1	1	1	1	2	4	4	4	4	4	3	3	4	1	3	3	3	3	3	3	3	4	4	4	1	3	2	4	4	4	1	2	1	2	2	2	3	3	3	3	4	1	4	3
2	3	4	2	8	7	7	7	6	6	5	7	7	6	7	6	6	6	6	7	5	5	5	5	6	7	7	5	5	5	5	4	5	5	5	5	5	5	7	7	7	7	7	6	6	6	6	6	5	5
1	4	2	3	7	4	4	4	4	5	5	5	5	5	6	5	4	4	4	5	7	7	7	7	7	7	6	4	4	4	4	4	5	5	5	5	5	5	7	4	6	6	6	4	5	7	7	7	6	6
1	4	3	5	5	7	7	6	6	5	5	5	5	4	4	4	4	4	4	4	4	4	5	6	5	6	7	5	5	5	5	5	4	4	4	5	7	7	5	5	6	7	5	5	5	6	7	5	7	7
2	4	3	3	2	3	2	1	3	3	4	4	4	4	4	4	3	1	1	1	1	1	1	2	3	3	3	3	3	3	3	3	1	1	1	4	3	1	3	2	1	3	3	2	4	1	2	4	4	4
2	4	3	4	5	6	6	7	5	5	6	6	6	6	6	6	6	5	4	6	6	6	6	6	4	5	7	7	7	7	7	7	5	5	5	5	5	5	6	6	6	6	7	7	7	7	6	6	6	6
1	5	3	2	5	6	4	4	4	4	6	6	6	6	6	6	5	6	7	5	5	5	5	5	4	7	5	7	5	5	5	4	5	7	7	7	7	6	6	6	6	6	7	6	6	5	4	6	5	5
1	5	4	4	3	4	4	4	5	7	6	6	6	6	6	6	7	5	5	5	4	5	5	5	4	4	4	5	7	7	7	7	6	6	6	6	7	4	7	5	5	5	5	7	7	6	5	7	5	5
2	4	2	5	4	2	2	2	1	1	4	4	1	1	2	1	3	3	4	2	2	2	2	2	2	3	3	4	2	2	2	2	2	2	2	2	2	2	2	2	3	4	2	4	4	4	4	4	3	3
2	3	2	5	3	1	1	2	3	1	4	4	1	3	3	3	4	4	4	4	1	1	2	4	1	1	2	3	1	1	1	1	1	1	1	1	1	1	3	3	4	1	3	3	3	4	1	3	4	4
1	3	1	3	6	7	7	7	4	4	7	7	4	6	5	6	7	7	7	6	6	5	7	7	4	4	5	6	4	4	4	4	5	4	7	5	5	5	6	5	6	6	5	4	4	4	4	4	4	4
1	5	4	3	5	4	4	4	5	7	7	7	7	7	7	7	5	7	7	7	7	7	4	5	7	7	7	6	6	5	7	7	5	6	7	5	5	5	4	4	4	4	4	7	7	7	7	7	6	6
2	3	3	3	2	7	4	4	5	7	6	6	6	6	6	6	4	4	4	4	4	4	4	4	5	5	5	6	4	4	4	4	4	6	4	4	4	4	6	6	6	6	6	6	6	6	6	6	5	5
2	4	4	5	9	6	5	7	7	7	7	4	5	7	7	7	4	4	4	4	4	4	5	6	5	7	7	7	7	7	7	4	4	6	6	6	6	6	7	6	4	4	4	4	4	4	4	5	7	7
1	5	3	5	9	4	4	4	3	2	1	2	2	2	4	3	2	1	3	3	3	3	2	3	3	3	3	2	2	1	3	3	2	2	2	2	2	2	2	3	1	1	1	4	4	3	1	1	3	1
1	3	3	5	7	1	1	1	1	4	1	1	1	4	2	4	2	3	1	1	1	1	1	1	4	4	3	2	4	4	4	1	2	2	2	2	2	2	3	3	3	3	3	2	2	2	2	2	4	2
1	3	2	3	2	7	7	7	7	7	6	7	4	6	5	6	5	6	7	5	6	7	5	5	5	6	4	4	4	7	7	6	7	5	5	5	5	4	6	7	4	6	5	6	6	6	6	6	7	7
1	3	1	4	1	5	7	7	6	6	6	6	6	6	6	6	6	6	6	6	6	6	6	6	6	6	7	4	6	6	6	6	4	5	7	7	7	7	5	7	7	7	7	7	7	7	7	6	5	7
1	4	1	4	8	5	5	6	7	5	5	4	4	4	4	4	7	7	6	4	4	4	4	4	4	4	4	4	4	4	4	4	4	6	5	5	5	5	6	6	6	6	6	5	7	7	7	7	5	5
2	3	3	3	2	4	4	4	5	6	7	7	6	5	5	7	6	6	6	6	6	6	6	6	5	6	7	5	5	5	5	5	4	5	7	7	7	7	7	7	4	5	7	6	5	7	7	7	7	7
2	3	3	2	2	3	1	1	1	1	4	4	4	1	4	3	3	4	4	1	3	3	3	3	3	3	3	3	3	3	3	3	3	3	3	3	3	4	2	2	2	2	2	4	4	3	1	1	2	2
2	5	2	3	9	4	6	6	5	5	5	5	5	5	5	5	6	7	5	7	7	7	7	7	7	7	7	7	7	7	7	7	7	7	7	7	7	7	7	7	7	7	7	6	5	5	6	6	6	6
2	3	4	4	9	6	6	6	6	6	6	6	6	6	6	6	6	5	5	6	6	6	6	6	6	6	6	6	5	5	5	5	6	6	6	6	6	6	6	6	6	6	6	5	5	5	5	5	5	5
2	3	4	1	9	7	7	7	7	7	4	5	5	4	4	6	7	7	7	7	7	7	7	7	6	5	5	7	7	7	7	7	5	5	7	4	7	4	4	7	6	7	6	5	5	5	2	5	5	7
2	3	4	4	9	4	4	4	6	4	6	4	4	4	4	6	6	6	6	6	6	6	6	6	6	6	6	6	6	6	6	6	7	4	7	7	4	7	4	4	4	4	4	4	4	4	4	4	4	4
1	5	2	6	9	7	7	7	7	7	6	6	6	6	6	6	7	7	7	7	6	6	6	7	7	7	7	7	7	7	7	6	7	6	5	7	7	7	7	7	6	6	7	7	7	7	7	7	7	7
1	3	3	6	3	7	5	6	6	7	7	4	6	2	4	7	6	4	6	6	4	6	4	6	4	6	6	6	5	5	7	7	6	3	6	7	7	6	7	7	6	7	4	7	6	7	7	7	6	7
2	5	4	3	9	6	5	5	6	3	4	4	4	5	5	5	6	6	6	6	4	5	4	4	4	4	5	7	6	7	7	5	3	4	4	3	3	5	5	6	4	4	5	5	5	5	4	7	4	6
1	5	4	6	9	7	7	7	7	4	5	6	6	4	4	7	7	3	4	3	7	2	4	4	7	2	2	1	4	1	1	2	7	7	4	4	7	6	2	3	3	7	5	2	3	2	7	4	2	7
2	3	3	6	9	5	5	6	6	6	6	5	5	5	5	6	7	7	6	6	6	6	6	7	6	6	7	7	7	7	7	6	7	5	7	7	7	6	5	5	4	5	5	7	7	7	7	7	4	6
1	4	4	4	7	6	4	6	7	5	6	4	4	5	5	7	7	5	7	6	5	5	5	7	6	6	7	7	6	7	7	6	5	5	5	5	5	4	7	6	4	5	5	4	5	6	6	7	5	5
2	3	3	4	2	5	6	6	7	6	4	4	3	3	5	5	6	6	6	6	4	5	6	7	4	4	5	6	5	6	5	6	7	6	4	4	4	1	6	6	4	4	5	5	7	7	7	6	6	6
2	3	4	3	9	5	5	4	7	6	6	5	5	5	6	5	7	7	7	7	7	7	7	7	7	7	7	7	7	7	7	7	4	5	7	7	5	5	5	5	5	5	5	6	7	7	7	7	6	6
2	5	3	3	9	1	1	4	4	4	4	4	4	4	4	4	4	4	4	4	4	4	4	4	4	4	4	6	6	6	6	6	6	4	6	4	4	4	6	7	6	6	7	4	4	6	6	6	4	4
2	3	4	5	2	3	6	6	7	6	5	2	4	5	5	6	7	7	7	7	7	7	4	7	6	5	6	7	7	7	7	7	6	6	6	6	6	6	6	5	5	4	5	6	6	6	6	6	5	5
2	3	3	2	9	6	5	6	7	5	7	5	7	5	5	6	7	6	6	7	6	5	5	7	6	5	6	7	7	5	6	6	6	7	5	5	6	6	7	6	5	6	7	6	6	5	7	7	6	5
1	5	3	2	9	6	6	6	6	1	3	3	5	5	6	7	7	7	7	6	7	5	6	7	6	5	6	7	6	6	6	5	6	6	6	5	5	6	5	5	4	5	5	6	5	5	5	5	5	5
2	5	2	2	9	3	3	4	6	5	4	4	4	4	4	6	6	3	4	4	4	4	4	4	4	4	4	4	4	4	4	4	5	4	4	4	4	4	4	4	4	4	4	4	4	4	4	4	4	4
1	5	1	2	9	6	6	6	6	6	5	5	5	5	5	5	7	7	7	7	7	7	7	7	7	7	7	7	7	7	7	7	7	7	6	7	7	5	7	7	6	6	7	7	7	7	7	7	7	7
2	1	2	1	9	5	5	4	5	4	5	5	5	5	5	5	5	6	6	6	6	6	6	6	6	6	6	6	6	6	6	6	6	4	6	6	6	4	4	4	4	4	4	4	4	4	4	4	4	4
2	3	4	4	5	4	4	4	5	4	4	4	4	5	6	5	7	7	7	7	6	6	6	6	7	6	7	7	7	7	7	7	7	7	7	7	7	7	6	6	6	6	6	6	6	6	6	6	6	6
2	1	2	1	9	4	4	7	7	7	7	7	7	7	7	7	7	7	7	7	7	7	7	7	7	7	7	7	7	7	7	7	7	7	7	7	7	7	4	7	4	4	7	7	7	7	7	7	7	7
2	2	3	1	9	5	5	5	5	6	5	5	5	5	5	7	6	6	6	6	5	5	5	6	7	6	7	7	7	7	7	7	5	5	5	5	5	6	1	6	4	3	5	5	6	5	5	5	5	6
2	2	2	1	9	6	6	5	7	6	7	5	6	6	5	6	7	7	7	7	6	6	6	6	6	6	6	7	7	7	7	7	6	6	6	6	6	6	6	6	6	6	6	6	6	6	6	6	6	6
2	2	5	3	9	5	5	5	5	5	5	5	5	5	5	5	5	5	5	5	5	5	5	5	5	5	5	5	5	5	5	5	5	5	5	5	5	5	5	5	5	5	5	5	5	5	5	5	5	5
2	2	2	1	9	5	6	7	3	2	4	3	6	7	7	7	6	6	5	7	7	7	7	7	7	7	4	7	7	7	7	7	6	7	7	7	7	7	7	7	4	4	7	7	7	7	5	7	7	7
2	1	2	1	9	5	5	6	6	5	4	2	7	5	7	7	7	7	7	7	7	7	7	7	7	7	7	7	7	7	7	7	7	7	7	7	7	5	6	6	4	4	4	6	6	6	6	6	6	6
2	2	3	2	2	4	6	7	7	7	6	4	6	6	6	7	7	7	7	7	6	6	6	7	7	6	7	7	7	6	6	7	7	4	6	6	5	5	6	7	5	5	5	7	7	7	7	7	4	7
2	1	2	1	9	4	5	5	6	6	4	3	5	5	5	6	6	7	7	6	7	7	4	7	6	6	5	7	7	7	7	7	7	7	7	7	7	6	6	6	6	4	6	7	7	7	7	7	6	7
2	2	2	1	9	7	7	7	7	7	7	5	7	7	7	7	7	7	7	7	7	7	7	7	7	7	7	7	7	7	7	7	7	7	7	7	7	7	7	7	7	7	6	7	7	7	7	7	7	7
2	2	3	1	9	4	4	5	6	4	4	4	4	4	4	4	4	4	4	4	4	4	4	4	4	4	4	4	4	4	4	4	6	6	6	5	4	4	6	6	6	6	6	6	6	6	6	6	6	6
1	2	2	1	9	4	4	4	4	4	4	4	4	4	4	4	4	4	4	4	4	4	4	4	4	4	4	4	4	4	4	4	4	4	4	4	4	4	4	4	4	4	4	4	4	4	4	4	4	4
2	1	2	2	9	5	5	7	7	5	6	6	7	7	7	7	7	7	7	7	7	7	6	7	7	7	7	7	7	7	7	7	7	7	7	7	7	7	7	7	7	7	7	7	7	7	7	7	7	7
2	1	2	1	9	7	5	6	7	4	7	2	7	7	7	4	7	7	7	7	4	5	4	5	7	4	4	7	7	4	4	4	4	4	4	4	4	4	4	4	4	4	4	4	4	4	4	4	4	4
2	2	1	1	9	7	7	7	7	7	5	2	4	5	5	6	7	7	7	7	7	7	7	7	7	7	7	7	7	7	7	7	6	3	5	6	5	4	5	7	5	6	5	7	7	7	7	7	6	7
1	2	2	1	9	3	1	1	2	4	3	5	5	4	4	2	3	5	4	5	6	4	5	7	7	6	7	7	7	6	7	6	6	5	6	7	5	6	7	5	3	5	5	6	5	6	5	3	6	4
2	1	2	1	9	3	3	3	3	3	3	3	3	3	3	3	3	3	3	3	3	3	3	3	3	3	3	3	3	3	3	3	3	3	3	3	3	3	3	3	3	3	3	3	3	3	3	3	3	3
2	1	1	1	9	4	5	5	6	4	5	4	6	6	7	6	6	6	6	6	4	6	6	7	6	6	6	6	6	7	7	6	3	4	4	5	5	5	4	6	5	4	4	5	4	6	6	6	5	6
1	2	1	1	5	7	7	7	7	7	3	3	3	3	3	3	7	7	7	7	7	7	7	7	7	7	7	7	7	7	7	7	7	7	7	7	7	7	7	7	7	7	7	7	7	7	7	7	7	7
2	1	2	1	9	4	4	5	5	5	4	3	4	5	4	6	5	5	5	5	5	5	5	5	5	5	5	6	6	6	6	6	6	6	6	6	6	6	4	6	6	6	4	6	6	6	6	6	6	6
2	2	1	1	9	6	6	6	6	4	4	3	5	6	5	6	6	6	7	7	7	7	7	7	7	7	7	7	7	7	7	7	6	6	6	6	6	6	6	6	6	6	6	6	6	6	6	6	6	6
2	2	1	1	9	4	4	5	6	6	4	5	6	6	6	6	6	6	6	6	7	7	7	7	7	7	7	7	7	7	7	7	6	6	6	6	6	6	6	6	6	6	6	6	6	6	5	5	5	5
2	2	1	1	9	6	6	6	6	6	6	6	6	6	6	6	6	6	6	6	6	6	6	6	6	6	6	6	6	6	6	6	6	6	6	6	6	6	4	4	4	4	4	4	4	4	4	4	4	4
2	2	2	6	9	4	4	4	4	4	4	4	4	4	4	4	4	4	4	4	4	4	4	4	4	4	4	4	4	4	4	4	4	4	4	4	4	4	4	4	4	4	4	4	4	4	4	4	4	4
2	1	1	1	9	6	7	7	7	7	4	3	6	6	4	7	7	7	7	7	7	7	7	7	5	5	6	6	7	7	7	7	4	6	6	6	6	7	6	6	2	4	5	7	7	7	4	5	7	7
2	2	1	1	9	5	5	6	6	5	4	3	4	5	5	6	5	6	6	6	5	6	5	6	5	5	4	7	6	6	6	6	6	5	5	5	6	6	6	7	6	6	6	6	5	6	5	6	6	6
1	1	2	1	9	3	3	3	3	3	3	3	3	3	3	3	3	3	3	3	3	3	3	3	3	3	3	3	3	3	3	3	3	3	3	3	3	3	3	3	3	3	3	3	3	3	3	3	3	3
2	2	2	1	9	1	1	1	7	5	4	4	5	5	4	5	5	7	7	6	7	7	7	7	7	5	7	7	7	7	7	7	7	4	7	7	7	5	1	5	5	1	5	7	7	7	7	7	7	7
2	1	1	1	5	5	5	4	4	4	4	3	5	5	4	6	5	7	7	5	5	5	5	7	6	5	6	7	7	7	7	6	6	5	5	5	6	6	6	6	3	4	6	6	6	6	6	6	5	6
2	2	1	1	9	5	5	5	6	4	5	4	4	5	5	5	5	5	5	6	7	6	6	7	5	5	6	7	6	7	7	7	7	4	6	5	5	5	5	5	5	5	5	5	5	5	5	5	5	5
1	1	2	1	9	5	5	5	6	4	4	4	4	5	6	7	5	5	6	7	4	4	5	6	6	5	7	7	5	6	6	4	5	4	5	4	4	4	4	4	4	4	4	4	4	4	4	4	4	4
2	1	1	1	9	4	5	4	5	4	5	4	5	6	5	7	6	7	7	6	6	6	6	6	7	5	7	7	7	6	7	5	6	5	6	6	5	5	5	5	6	6	5	5	5	6	6	5	5	6
2	2	2	1	9	7	7	7	7	7	4	4	4	6	5	7	7	7	7	7	7	6	7	7	4	5	6	5	7	7	7	4	7	4	4	7	7	7	7	7	7	6	7	7	7	7	7	7	7	6
2	2	2	1	9	5	5	5	5	6	4	4	4	4	4	5	6	6	6	6	6	6	6	6	6	7	7	7	7	7	7	7	6	6	6	6	6	6	6	6	6	6	6	6	6	6	6	6	6	6
2	2	3	2	9	4	4	4	4	4	4	4	4	4	4	4	4	4	4	4	4	4	4	4	4	4	4	4	5	5	5	5	4	4	4	4	4	4	4	4	4	4	4	4	4	4	4	4	4	4
2	2	2	1	9	5	5	5	7	6	6	5	6	6	6	6	6	6	6	6	6	6	6	6	6	5	6	7	6	6	6	6	6	6	6	6	6	6	6	6	6	6	6	6	6	6	6	6	6	6
1	2	2	1	9	6	6	6	6	6	4	4	3	5	5	5	6	6	6	6	6	6	6	6	6	5	6	7	6	6	6	6	6	6	6	6	6	6	6	6	6	6	6	6	6	6	6	6	6	6
2	2	2	2	9	1	1	1	1	1	5	5	5	5	5	5	7	7	7	7	7	7	7	7	7	7	7	7	1	1	1	1	4	4	4	4	4	4	4	4	4	4	4	4	4	4	4	4	4	4
2	1	2	1	9	5	5	7	7	4	4	4	5	5	5	7	7	7	7	7	6	6	6	7	5	4	6	7	6	6	7	4	7	4	6	4	4	4	4	6	4	4	4	5	6	7	6	7	4	7
2	1	1	1	9	6	6	6	6	6	5	4	6	6	6	7	6	6	6	6	6	6	6	6	6	6	6	7	7	6	6	6	6	6	6	6	6	6	7	6	6	6	6	6	6	6	6	6	6	6
2	2	2	1	9	6	7	5	6	6	4	2	5	6	6	7	6	5	6	7	6	5	6	7	6	5	4	7	7	7	7	6	6	5	7	4	5	6	4	6	4	5	6	6	7	6	6	6	4	6
1	5	3	6	9	4	5	5	6	5	4	2	6	6	5	6	6	6	5	6	5	5	6	6	5	5	6	7	6	6	5	6	6	6	6	5	5	6	4	5	5	4	6	6	4	5	5	5	5	4
2	2	2	2	7	6	7	7	7	6	4	4	6	6	5	7	7	7	7	7	7	7	7	7	7	7	7	7	7	7	7	7	7	6	6	6	7	7	4	6	6	5	6	6	6	6	6	7	6	6
2	5	3	3	9	5	5	5	7	5	5	5	5	5	5	5	7	7	7	7	7	7	7	7	5	5	5	5	6	6	6	6	5	5	5	5	5	5	5	5	5	5	5	5	5	5	5	5	5	5
2	2	3	1	9	4	4	5	6	4	3	2	4	4	4	5	5	5	7	7	4	4	4	6	5	4	4	5	6	5	5	5	4	5	5	4	4	4	7	5	4	4	5	6	6	6	6	6	6	6
2	5	2	3	9	1	2	4	7	1	4	1	4	5	5	7	7	7	7	6	6	6	6	7	7	7	6	7	7	7	7	6	6	6	6	6	7	6	4	6	2	4	4	6	6	6	6	7	4	6
1	5	3	4	9	5	5	6	7	5	4	2	5	5	5	6	6	6	7	6	5	6	6	7	6	5	6	7	7	5	7	6	7	6	7	6	6	5	6	6	5	7	6	6	6	6	7	7	6	7
2	2	1	1	9	7	7	7	7	7	7	7	7	7	7	7	7	7	7	7	7	7	7	7	7	7	7	7	7	7	7	7	4	5	7	4	7	7	6	6	6	6	6	6	6	6	6	6	6	6
1	5	1	2	9	4	4	4	4	4	5	5	7	5		7	5	7	7	7	7	7	7	7	7	7	7	7	7	7	7	7	7	4	7	7	7	7	7	7	7	7	7	7	7	7	7	7	7	7
2	5	3	3	9	5	3	5	7	4	3	2	3	4	4	5	6	6	6	6	4	4	4	4	4	4	5	6	6	7	5	5	5	3	6	6	6	6	5	5	4	5	4	5	6	6	6	7	5	5
2	2	1	1	9	6	6	6	7	7	6	7	6	6	6	7	6	7	7	7	7	7	6	7	4	3	6	7	6	6	6	6	6	6	6	6	6	6	6	6	6	6	6	6	6	6	6	6	6	6
2	2	2	1	9	3	3	3	3	3	3	3	3	3	4	3	3	3	3	3	3	3	3	3	3	3	3	3	3	3	3	3	3	3	3	3	3	3	3	3	3	3	3	3	3	3	3	3	3	3
2	2	2	1	9	7	7	5	7	4	4	3	4	4	4	7	7	7	7	7	7	7	7	7	7	7	7	7	7	7	7	7	7	7	7	7	7	7	6	6	6	6	6	6	6	6	6	6	6	6
2	2	2	1	9	5	5	5	7	5	4	4	6	6	6	7	6	6	6	6	6	6	6	6	6	6	6	6	6	6	6	6	6	6	6	6	6	6	4	4	3	3	4	6	6	6	6	6	6	6
2	5	3	5	9	6	7	6	7	5	4	3	6	6	6	7	7	7	7	7	7	7	7	7	7	6	7	7	7	7	7	7	6	6	6	6	6	7	6	6	6	6	6	6	6	6	6	6	7	7
2	2	2	1	9	5	6	6	6	4	4	2	4	5	5	5	6	6	6	6	6	6	6	5	6	6	6	6	6	6	6	6	6	5	5	6	6	6	6	6	6	6	6	6	6	6	6	6	6	6
2	2	2	3	9	7	7	7	7	7	6	6	6	7	7	7	7	7	7	7	7	7	7	7	7	7	7	7	7	7	7	7	7	7	7	7	7	7	7	7	7	7	7	7	7	7	7	7	7	7
2	2	2	1	9	6	6	6	6	6	4	4	6	6	5	6	6	7	7	4	7	6	7	7	7	4	6	7	6	6	6	6	6	4	7	6	6	4	4	4	4	4	6	6	6	6	6	6	4	6
2	2	2	1	9	3	4	5	7	2	4	2	4	4	6	6	5	6	7	7	4	4	5	6	6	5	5	6	5	6	7	5	6	6	5	4	4	4	5	6	3	6	5	6	6	6	6	6	6	6
2	2	2	1	9	5	7	6	6	4	4	4	5	6	5	7	5	5	7	6	5	6	6	7	5	5	6	7	5	7	7	6	5	4	5	4	4	5	6	6	5	4	4	4	5	6	6	6	7	4
2	2	3	1	9	5	5	4	7	5	3	4	4	4	4	5	5	4	4	7	4	4	4	7	5	5	7	7	7	7	7	7	6	5	5	5	5	5	5	4	5	5	7	6	6	6	4	7	4	4
2	2	2	1	9	6	6	6	6	4	3	4	6	6	6	6	7	7	7	7	6	6	6	7	6	6	7	7	6	7	7	7	6	6	6	7	6	7	2	6	3	4	4	4	6	6	6	6	6	4
2	5	1	3	9	6	6	6	6	6	4	2	6	6	6	7	7	7	7	7	6	7	7	7	6	6	7	7	7	6	6	6	7	7	7	6	6	7	6	7	5	6	6	6	7	7	7	7	6	7
2	2	2	1	9	5	5	6	6	5	5	4	5	5	5	6	4	4	6	5	4	4	4	4	5	4	4	5	6	4	4	4	6	4	5	4	5	6	6	6	5	4	5	4	5	4	5	4	6	4
2	2	3	1	9	5	4	5	7	6	4	6	5	4	6	7	6	7	7	7	7	7	7	6	7	7	7	7	7	7	7	6	7	4	4	7	6	6	4	5	4	5	6	5	5	5	5	5	4	5
1	2	1	1	9	6	6	6	6	6	6	6	6	6	5	6	6	6	6	6	6	6	6	6	6	6	6	6	6	6	6	6	6	6	6	6	6	6	6	6	6	6	6	6	6	6	6	6	6	6
2	5	3	6	9	4	4	5	7	4	3	1	6	6	5	7	7	7	7	7	6	6	7	7	6	6	6	6	7	7	7	7	6	6	6	7	7	7	4	4	1	4	4	7	7	5	5	7	6	7
1	5	1	4	9	6	6	6	6	6	5	5	6	6	6	6	6	6	6	6	6	6	6	7	7	7	7	7	6	7	6	6	7	6	6	6	7	6	7	6	5	6	5	5	6	7	6	6	6	6
2	2	2	1	9	7	7	7	7	5	5	6	7	7	7	7	7	7	7	7	7	7	7	7	7	7	7	7	7	7	7	7	7	7	7	7	7	7	7	7	7	7	7	7	7	7	7	7	7	7
2	2	2	1	9	4	4	6	6	4	6	6	6	6	7	6	6	6	6	6	6	6	6	6	6	6	6	6	5	5	5	5	6	6	6	6	6	6	6	6	6	6	6	6	6	6	6	6	5	5
2	2	2	1	9	5	7	7	7	5	2	2	6	6	5	6	6	6	6	6	6	6	6	6	7	7	7	7	7	7	7	7	7	7	7	7	7	7	7	6	7	7	7	7	7	7	7	7	7	7
2	2	2	1	9	7	7	7	7	4	4	4	4	4	4	4	4	4	4	4	4	4	4	4	4	4	4	4	4	4	4	4	4	4	4	4	4	4	4	4	4	4	4	4	4	4	4	4	4	4
2	2	2	1	9	6	6	6	6	6	6	6	6	6	6	6	6	6	6	6	6	6	6	6	6	6	6	6	6	6	6	6	6	6	6	6	6	6	6	6	6	6	6	6	6	6	6	6	6	6
2	5	1	1	9	5	6	4	4	5	4	4	6	6	6	7	6	7	7	5	6	7	6	7	5	4	6	7	6	6	7	7	6	5	6	4	6	6	6	7	6	4	7	6	7	7	6	5	6	6
1	2	2	1	9	7	7	7	7	7	7	4	7	7	7	7	7	7	7	7	7	7	7	7	7	7	7	7	7	7	7	7	7	4	5	3	5	4	4	7	3	4	5	6	6	7	7	7	3	7
2	2	2	2	9	6	6	6	6	6	5	5	5	5	5	5	6	6	6	6	6	6	6	6	6	6	6	6	6	6	6	6	6	3	6	5	3	6	6	6	4	6	6	6	6	6	6	6	6	6
1	4	3	3	9	6	6	6	6	4	6	4	6	4	5	4	6	6	6	6	6	6	6	6	6	6	6	7	6	6	6	6	6	6	6	6	6	6	4	4	4	4	5	6	6	6	6	6	6	6
2	2	2	2	9	4	5	4	5	4	4	4	4	4	4	4	4	4	4	4	4	4	4	4	4	4	4	4	4	4	4	4	4	4	4	4	4	4	4	4	4	4	4	4	4	4	4	4	4	4
2	2	2	1	9	6	6	6	6	6	6	6	6	6	6	6	6	6	6	6	6	6	6	6	6	6	6	6	6	6	6	6	6	6	6	6	6	6	6	6	4	6	6	6	6	6	6	6	6	6
2	2	2	2	9	6	6	6	6	6	4	1	6	6	6	6	6	6	6	6	6	6	6	6	6	6	6	6	6	6	6	6	6	5	6	6	6	6	6	6	6	6	6	6	6	6	6	6	6	6
2	2	2	2	2	7	7	7	7	5	4	2	5	5	7	5	7	7	7	7	7	7	7	7	7	7	7	7	7	7	7	7	7	7	7	7	7	4	6	6	6	6	6	6	6	6	6	6	6	6
2	2	3	2	9	5	5	6	7	5	5	4	7	7	7	7	7	7	7	7	7	6	7	7	7	7	7	7	7	7	7	6	7	6	6	7	6	6	5	6	5	5	6	7	7	7	7	7	6	6
2	2	2	1	9	6	6	7	7	5	5	3	5	5	5	6	6	6	6	6	6	6	6	6	5	5	6	7	7	7	7	6	5	4	6	5	6	5	4	6	6	6	6	6	7	7	6	7	5	6
2	2	1	1	9	4	4	4	4	4	4	5	4	5	6	4	4	5	3	5	5	3	5	3	5	3	5	5	5	4	4	4	6	5	3	5	6	4	5	4	5	4	3	5	5	5	5	3	5	3
2	2	2	2	9	5	4	5	5	4	4	4	4	5	5	5	5	5	5	5	5	5	4	5	5	5	4	5	5	5	5	5	5	4	5	5	4	5	5	4	5	4	5	5	5	5	5	5	5	5
2	2	2	1	9	6	6	6	6	6	6	6	6	6	6	6	6	6	6	6	6	6	6	6	6	6	6	6	6	6	6	6	6	6	6	6	6	6	6	6	6	6	6	6	6	6	6	6	6	6
2	2	2	1	9	4	7	6	7	7	5	5	5	5	5	5	7	7	7	7	6	7	7	7	6	6	5	7	7	6	6	6	4	2	2	7	5	4	6	6	6	6	4	4	4	6	4	7	6	6
2	1	1	1	9	4	4	4	4	4	4	4	4	4	4	4	4	4	4	4	4	4	4	4	5	5	5	5	4	4	4	4	5	5	5	5	5	5	5	5	5	5	5	5	5	5	5	5	4	4
2	2	2	1	9	4	4	4	4	5	7	7	7	4	4	5	7	7	7	7	4	5	5	5	7	4	5	7	4	5	5	5	6	3	4	5	5	4	5	5	4	5	4	4	5	5	5	5	4	4
2	2	2	1	9	5	5	5	5	5	4	4	5	5	5	5	5	5	5	5	5	5	5	4	5	5	5	5	5	5	5	5	4	4	5	5	5	5	5	5	5	5	5	5	5	5	5	5	5	5
1	5	1	3	9	6	6	6	5	6	5	5	5	5	5	5	5	5	5	5	4	4	4	4	4	4	4	5	5	5	5	5	5	5	5	4	4	5	4	5	4	4	4	5	5	5	5	6	7	7
1	2	2	1	9	6	6	6	6	6	6	6	6	6	6	6	6	6	6	6	6	6	6	6	6	6	6	6	6	6	6	6	6	6	6	6	6	6	6	6	6	6	6	6	6	6	6	6	6	6
1	5	2	3	9	5	3	5	2	7	2	3	5	6	6	7	7	7	7	7	5	6	7	7	5	7	6	7	6	7	5	7	7	5	5	7	5	6	7	7	6	6	6	7	6	7	6	7	4	6
2	2	2	1	9	5	5	5	5	5	4	4	4	4	4	5	5	5	5	5	4	5	5	5	5	5	5	5	5	5	5	5	5	5	5	5	5	5	6	6	4	4	4	5	5	5	5	6	5	6
2	1	3	1	9	4	4	7	7	7	4	4	5	4	4	6	5	7	7	6	4	5	5	5	6	6	6	7	7	7	7	5	6	4	5	5	5	6	5	5	5	5	4	6	7	7	6	7	4	4
2	2	2	1	9	1	1	1	1	1	6	6	7	6	7	7	7	7	7	7	7	7	7	7	7	7	7	7	7	7	7	7	7	7	7	7	7	7	6	7	4	4	7	7	7	7	7	7	7	7
2	1	2	3	9	7	7	7	7	7	7	4	7	4	4	4	4	4	4	4	4	7	4	7	7	7	7	7	4	4	4	4	4	4	4	4	4	4	4	4	4	4	4	4	4	4	4	4	7	4
2	2	2	1	9	7	7	7	7	4	4	4	7	7	4	7	7	7	7	7	7	7	7	7	7	7	7	7	7	7	7	7	4	4	4	4	4	4	4	4	4	4	4	4	4	4	4	4	4	4
1	5	3	4	9	6	4	6	7	6	6	4	4	5	5	6	7	6	4	6	4	5	6	7	3	6	6	7	7	6	6	6	5	3	6	6	5	6	2	6	4	7	6	5	6	6	4	7	6	6
2	1	2	1	9	4	4	4	4	4	4	4	4	4	4	4	4	4	4	4	4	4	4	4	4	4	4	4	4	4	4	4	4	4	4	4	4	4	4	4	4	4	4	4	4	4	4	4	4	4
2	1	1	1	9	4	4	5	5	5	4	4	4	4	4	4	7	4	4	4	5	5	5	5	5	5	5	7	5	5	5	5	5	5	5	5	5	5	5	5	5	5	5	5	5	5	5	5	5	5
1	1	2	1	9	1	1	1	1	1	6	4	6	6	6	6	7	7	7	7	1	1	1	1	6	6	6	6	6	6	6	6	6	6	6	6	6	6	7	7	7	7	7	7	7	7	7	7	7	7
2	2	2	1	9	5	5	5	5	7	4	4	4	4	4	4	4	5	4	5	5	5	5	5	7	7	7	7	7	7	7	7	5	7	5	6	5	4	4	4	4	4	4	5	5	5	5	5	5	5
2	2	2	1	9	7	7	7	7	7	4	4	7	7	7	7	7	7	7	7	5	7	7	7	7	7	7	7	7	7	7	7	7	7	7	7	7	7	7	7	7	7	7	7	7	7	7	7	7	7
2	2	2	1	9	5	5	5	5	5	4	4	4	4	4	4	6	6	6	6	6	6	6	6	6	6	6	6	6	6	6	6	6	6	6	6	6	6	6	6	6	6	6	6	6	6	6	6	6	6
2	1	2	1	9	4	4	4	4	3	4	3	4	4	4	4	5	5	5	5	6	6	6	6	6	5	6	7	5	6	6	5	6	6	6	6	6	5	5	5	5	5	5	5	5	5	6	6	6	6
2	2	2	1	9	3	3	3	3	3	5	5	5	5	5	5	5	5	5	5	5	5	5	5	5	5	5	5	5	5	5	5	5	5	5	5	5	5	5	5	5	5	5	5	5	5	5	5	5	5
2	1	2	1	9	6	6	6	6	4	4	4	4	4	4	6	6	6	6	6	6	6	6	7	7	7	7	7	7	7	7	7	7	7	7	7	7	7	7	7	7	7	7	7	7	7	7	7	7	7
1	2	2	1	9	5	5	6	6	4	5	4	5	6	6	6	6	6	6	6	6	6	6	6	6	6	6	6	6	5	5	5	4	4	5	5	5	5	4	5	5	5	5	5	5	5	5	5	5	5
2	3	2	3	9	7	6	7	7	6	6	4	6	4	4	6	6	7	7	6	6	6	6	6	6	6	6	7	6	7	7	6	6	5	5	4	5	6	7	6	6	5	5	6	6	7	6	7	7	7
2	2	2	2	9	4	4	4	4	4	4	4	4	4	4	4	4	4	4	4	4	4	4	4	4	4	4	4	4	4	4	4	4	4	4	4	4	4	4	4	4	4	4	4	4	4	4	4	4	4
1	5	2	2	9	7	7	6	7	6	5	6	6	6	6	6	4	7	7	7	5	5	6	7	6	6	6	7	7	7	7	7	7	5	5	6	6	7	7	7	7	7	7	6	6	7	7	7	6	6
2	1	2	1	9	4	4	4	4	4	4	4	4	4	4	4	4	4	4	4	4	4	4	4	4	4	4	4	4	4	4	4	4	4	4	4	4	4	4	4	4	4	4	4	4	4	4	4	4	4
2	1	1	1	9	5	5	5	5	5	4	4	4	4	4	4	6	4	4	4	4	4	4	4	4	4	4	4	4	4	4	4	4	4	4	4	4	4	4	4	4	4	4	4	4	4	4	4	4	4
1	5	2	3	9	5	6	7	7	4	3	2	5	4	5	5	5	6	7	6	5	6	5	7	5	6	6	7	6	7	7	5	7	4	5	4	6	4	4	6	2	2	5	6	6	6	5	6	5	6
2	2	1	1	9	6	6	6	6	6	4	4	4	4	4	4	5	5	5	5	5	5	5	5	5	5	5	5	5	5	5	5	6	6	6	6	6	6	5	6	6	5	5	5	5	5	5	5	5	5
1	5	2	3	9	2	1	6	6	6	6	6	5	4	4	6	7	2	4	6	5	5	4	6	5	5	5	4	6	4	4	6	7	7	7	6	6	5	4	5	5	3	4	5	6	6	6	7	7	7
1	2	3	1	9	5	5	6	7	6	4	5	4	2	3	7	5	7	6	6	6	4	3	6	6	4	6	5	6	6	6	5	5	4	6	4	5	1	4	5	4	6	6	6	6	6	6	7	6	6
2	2	2	1	9	4	4	5	6	4	5	6	6	4	4	6	6	5	6	5	4	5	6	6	5	5	6	6	6	6	6	4	5	4	5	6	4	5	4	5	4	6	5	5	5	6	5	6	6	6
2	2	2	1	9	5	5	5	5	6	4	2	5	5	5	6	7	6	6	7	6	6	7	7	5	4	6	6	7	7	7	7	5	4	6	6	5	6	4	4	4	4	4	4	4	4	4	4	4	4
1	5	2	4	9	5	6	5	4	4	4	2	6	5	5	7	6	7	6	7	5	4	6	7	6	5	6	7	6	7	7	6	6	6	5	6	5	5	6	7	4	7	6	6	5	7	6	6	6	6
2	2	2	3	2	6	5	5	4	5	5	5	5	5	5	5	5	5	5	5	5	5	5	5	5	5	5	5	5	5	5	5	5	5	5	5	5	5	5	5	5	5	5	5	5	5	5	5	5	5
2	1	2	1	9	7	7	7	7	5	4	4	6	6	6	6	7	7	7	7	7	7	7	7	7	7	7	7	7	7	7	7	7	7	7	7	7	7	4	6	4	4	6	7	7	7	6	7	4	6
1	5	2	2	9	4	4	4	4	4	4	4	4	4	4	4	4	4	4	4	4	4	4	4	4	4	4	4	4	4	4	4	4	4	4	4	4	4	4	4	4	4	4	4	4	4	4	4	4	4
2	2	2	1	9	6	6	6	6	6	6	4	4	5	4	6	6	6	6	6	6	6	6	6	6	6	6	6	6	6	6	6	6	6	6	6	6	6	6	6	6	6	6	6	6	6	6	6	6	6
2	2	1	1	9	5	5	5	5	5	4	4	4	4	4	4	5	6	6	6	6	6	6	7	6	6	6	6	6	6	6	6	6	6	6	6	6	6	6	6	5	4	4	6	6	6	6	6	5	5
1	1	1	1	9	3	3	3	2	4	4	3	4	4	4	4	4	4	4	4	4	4	4	4	4	4	4	4	4	4	4	4	4	4	4	4	4	4	4	4	4	4	4	4	4	4	4	4	4	4
2	1	2	1	9	7	7	7	7	7	4	4	4	4	4	4	4	4	4	4	4	4	4	4	4	4	4	7	4	4	4	4	4	4	4	4	4	4	4	4	4	4	4	4	4	4	4	4	4	4
2	1	2	3	9	4	4	5	5	4	5	4	5	5	5	6	5	5	5	5	5	4	4	4	4	4	4	5	5	5	4	5	4	4	5	5	5	4	4	4	4	4	4	4	4	4	4	4	4	4
1	2	3	6	3	7	7	7	7	4	3	3	3	3	3	3	4	5	3	5	3	5	4	3	7	7	7	7	7	7	7	7	7	7	7	7	7	5	7	5	6	5	5	6	5	5	5	5	6	6
2	2	3	2	3	6	6	6	6	6	6	6	6	6	6	6	6	6	6	6	6	6	6	6	7	7	7	7	7	7	7	7	7	7	7	7	7	7	7	7	7	7	7	7	7	7	7	7	7	7
2	5	2	2	9	4	4	7	7	4	1	1	4	4	4	7	7	7	7	7	7	7	7	7	7	7	7	7	7	7	7	7	7	5	7	7	7	7	7	7	4	6	5	7	7	7	5	7	6	6
2	3	2	2	9	7	7	7	7	4	4	4	4	2	3	4	6	6	6	6	4	6	6	7	6	5	4	7	4	7	7	7	7	4	6	6	4	4	7	4	6	7	4	7	6	6	4	7	7	7
2	3	3	2	9	6	6	7	6	5	5	5	6	6	5	5	6	7	6	5	6	5	6	7	6	4	6	7	6	7	6	5	6	5	6	4	4	4	6	7	6	5	4	6	5	7	5	5	6	7
2	5	3	4	9	7	6	6	7	6	6	4	4	4	5	6	6	6	6	7	5	5	4	6	5	5	6	7	7	7	6	6	6	4	7	7	5	5	5	5	4	5	5	5	6	6	6	7	4	5
1	5	3	2	9	5	4	7	7	1	5	3	5	6	5	7	7	7	7	5	6	7	5	7	6	5	7	7	6	7	7	5	7	6	6	7	6	7	6	7	1	2	6	6	4	6	6	6	6	6
1	5	3	6	9	6	6	7	7	7	6	4	4	5	5	5	6	4	4	6	6	4	5	6	5	4	6	6	6	6	5	6	7	4	4	6	5	6	7	7	7	7	6	4	6	6	6	6	5	3
1	5	1	6	6	6	5	5	5	4	4	4	4	4	5	6	6	4	4	4	5	6	4	6	5	5	5	6	6	6	7	5	6	5	5	4	6	5	6	5	4	5	5	7	7	7	7	6	6	6
2	5	2	4	6	6	5	5	6	4	6	4	5	4	5	4	6	6	6	6	6	6	5	7	6	4	6	6	7	7	7	6	6	6	6	6	6	6	7	7	6	6	6	7	7	7	7	6	7	7
2	5	2	2	9	4	4	4	4	4	5	4	4	4	4	6	6	7	7	7	5	5	6	7	6	6	6	7	6	7	7	6	6	4	5	6	5	5	6	6	4	4	5	6	6	6	6	6	4	4
1	5	3	4	9	6	6	7	7	4	4	4	4	4	4	5	7	7	7	7	7	7	7	7	7	6	6	7	7	7	7	5	6	4	6	6	6	3	5	6	1	2	4	7	7	7	6	7	7	7
2	5	2	6	3	5	5	5	7	7	5	6	6	7	7	7	7	7	7	7	7	7	7	7	7	6	7	7	6	6	6	6	6	5	6	6	6	6	5	5	5	4	5	7	5	7	6	7	6	6
2	5	2	3	9	5	5	6	7	4	5	3	6	7	6	7	7	7	7	7	7	7	7	7	7	7	7	7	7	7	7	7	7	7	7	7	7	7	7	7	7	6	7	7	6	6	6	7	7	6
2	5	2	4	9	2	4	4	6	4	4	1	4	4	4	5	6	7	6	6	4	4	6	6	4	4	6	7	6	7	7	5	4	1	6	7	6	4	4	4	4	4	4	4	5	6	4	6	4	5
1	5	3	6	1	4	4	5	6	5	5	6	6	5	5	6	6	6	6	6	6	6	6	6	5	5	6	5	6	6	6	6	6	5	6	6	6	5	4	5	6	6	6	6	6	6	6	6	4	5
1	5	2	6	9	4	4	4	4	4	4	4	4	4	6	4	6	7	7	7	6	6	6	6	7	7	7	7	4	4	7	4	7	4	4	7	7	7	7	7	7	4	4	4	4	7	7	7	7	7
1	5	3	3	9	4	5	5	6	4	4	4	5	4	6	6	6	6	5	6	6	6	6	6	6	6	6	6	6	5	6	6	6	6	6	6	6	6	4	5	5	4	4	5	5	5	5	5	4	5
1	5	3	6	9	5	5	5	6	6	4	4	4	4	4	6	6	6	5	5	4	5	5	6	6	6	7	7	7	7	7	7	6	6	6	6	7	7	4	6	4	4	5	6	6	6	6	7	7	7
1	5	3	6	9	6	6	7	7	4	4	1	6	6	6	7	7	7	7	7	7	6	6	7	7	6	7	7	6	7	7	6	7	7	6	7	6	7	7	7	6	5	6	6	6	7	7	7	6	6
1	5	3	3	9	5	5	5	7	5	5	4	6	6	4	6	7	7	7	7	7	7	7	7	6	6	7	7	7	7	7	7	7	6	7	7	7	7	6	6	5	5	5	6	6	6	6	7	6	6
2	5	3	4	9	5	6	7	7	4	4	1	5	5	4	7	7	7	7	7	5	6	6	6	6	4	6	7	6	7	7	6	6	4	6	7	7	6	4	5	4	4	5	5	6	7	5	7	5	6
2	5	2	4	9	4	4	6	7	7	4	7	6	6	5	7	7	7	6	6	5	6	6	6	6	4	5	6	7	7	7	6	6	4	5	6	7	5	4	7	5	4	5	6	7	7	6	7	6	6
2	5	2	2	7	5	5	6	6	3	5	4	6	7	5	7	7	7	7	7	7	6	5	7	7	7	7	6	7	7	7	5	7	5	7	7	7	7	5	6	4	5	6	7	7	6	6	7	7	6
2	5	3	3	9	7	7	7	7	7	4	3	4	4	5	6	6	7	7	7	7	7	5	7	7	7	7	7	7	7	7	7	7	7	7	7	7	6	4	6	4	4	5	5	5	6	6	6	7	7
2	4	2	2	9	7	7	7	7	7	6	6	6	6	6	7	7	7	7	7	7	7	7	7	7	7	7	7	7	7	7	7	7	7	7	7	7	7	6	6	6	6	6	7	7	7	7	7	7	7
2	2	2	2	9	5	4	5	7	4	4	4	4	4	5	6	5	4	6	5	4	4	4	6	6	5	6	7	6	6	6	6	6	4	5	5	5	4	4	5	4	5	5	4	5	6	6	7	5	6
2	5	3	3	9	4	4	5	7	4	4	4	4	4	4	4	4	4	4	4	4	4	4	4	4	4	4	4	4	4	4	4	4	4	4	4	4	4	4	4	4	4	4	4	4	4	4	4	4	4
2	5	2	6	9	7	6	6	7	5	6	5	6	5	6	6	7	7	7	7	6	6	6	7	6	6	7	7	7	7	7	6	7	6	6	6	6	5	6	7	5	5	6	6	6	6	6	6	6	6
1	5	3	6	9	6	7	7	7	6	4	7	7	7	7	7	7	7	7	7	4	7	7	7	7	4	7	7	7	7	7	7	7	7	7	7	7	4	4	4	4	4	7	4	7	7	7	7	7	7
2	5	1	4	9	6	5	5	6	6	5	5	5	5	5	5	5	5	5	5	4	5	5	5	5	5	5	5	6	6	6	6	6	2	5	5	5	5	3	5	6	6	5	5	5	6	6	6	5	5
1	5	3	6	9	5	7	6	7	6	5	5	5	5	5	7	7	7	6	7	7	7	6	6	5	5	6	6	6	7	7	6	6	5	6	6	7	6	5	7	5	5	6	6	7	7	6	7	7	7
1	5	3	6	3	3	6	4	5	7	3	5	6	6	3	7	6	7	7	4	4	6	6	4	5	5	5	6	6	7	7	4	6	4	4	4	4	5	4	6	4	4	6	6	5	5	5	7	6	6
2	5	4	6	1	3	6	6	7	4	5	2	2	2	3	7	6	6	6	5	4	6	6	6	6	6	6	6	7	7	6	6	6	6	6	5	6	5	6	6	5	4	4	6	7	6	6	5	5	6
2	4	4	4	2	6	1	6	6	4	6	1	5	6	7	7	7	7	7	7	7	7	7	7	6	4	6	7	7	7	7	7	7	6	6	7	7	4	7	7	6	4	7	7	7	7	7	7	3	6
2	5	5	4	9	4	4	4	7	4	2	2	4	4	5	7	7	7	7	7	7	7	7	7	5	5	5	7	7	7	7	7	7	7	7	7	7	4	7	7	7	7	4	7	7	7	7	7	4	4
2	5	2	4	3	6	7	6	6	4	4	4	4	6	5	7	4	7	6	7	7	6	5	7	6	5	5	7	6	7	7	4	6	4	7	6	6	7	7	7	6	6	6	7	6	6	6	7	7	7
2	4	2	3	9	6	7	6	7	6	5	7	6	7	6	7	7	7	7	7	7	7	7	7	7	6	7	7	7	7	7	7	7	7	7	7	7	7	7	7	7	7	7	7	7	7	7	7	7	7
2	5	2	3	9	6	6	6	4	4	6	6	6	6	6	4	7	7	7	7	7	7	7	7	7	7	7	7	7	7	7	7	7	7	7	7	7	7	6	6	6	6	6	6	6	6	6	6	6	6
2	5	3	3	9	5	5	5	6	5	6	5	5	5	6	5	6	6	6	7	4	6	4	6	5	5	6	6	6	6	6	6	6	5	5	6	6	5	6	6	5	5	5	4	5	5	4	6	4	4
2	5	4	3	9	7	7	7	7	7	4	1	4	4	4	4	7	7	7	7	7	7	7	7	7	7	7	7	7	7	7	7	7	7	7	7	7	7	7	7	4	6	4	5	5	7	7	7	7	7
2	5	3	3	9	6	6	6	7	5	5	3	3	3	4	5	6	6	6	6	5	5	5	5	5	5	4	5	6	6	6	6	6	4	5	5	5	4	5	6	5	5	5	5	5	6	6	5	6	6
2	5	3	3	9	4	6	4	7	6	4	4	6	4	4	7	7	7	7	7	6	6	6	6	4	4	4	6	6	7	6	7	6	4	6	6	6	4	6	4	5	4	6	4	4	6	6	7	4	6
1	5	3	6	9	4	4	4	6	5	4	3	5	5	5	6	7	6	6	6	5	6	6	7	5	6	6	6	6	7	7	7	7	6	6	6	6	6	6	6	5	5	6	7	7	7	6	6	6	6
1	5	3	2	9	4	4	3	4	3	3	3	3	3	3	4	4	4	4	4	4	4	4	4	4	3	4	4	3	4	4	4	4	3	4	4	4	3	4	4	4	4	4	4	4	4	4	4	4	4
2	5	3	4	9	6	6	7	7	3	5	5	6	6	6	7	6	5	4	7	6	5	5	6	5	5	5	5	7	6	6	5	5	6	5	5	5	5	5	5	5	6	4	5	7	6	6	7	6	5
2	5	3	2	9	6	7	7	7	4	4	1	6	7	7	7	7	7	6	7	7	6	7	7	5	5	6	7	7	6	6	6	6	6	7	7	7	6	4	7	6	7	6	6	7	7	6	7	6	6
2	5	2	6	9	1	5	1	7	1	6	6	6	6	5	6	6	6	6	6	6	4	2	4	4	5	6	6	6	6	6	6	6	5	5	6	5	6	6	3	2	3	4	4	5	3	6	3	3	4
2	5	3	2	9	6	6	6	6	6	4	4	4	4	4	4	4	4	4	4	4	4	4	4	4	5	5	5	6	5	5	5	5	5	5	5	5	5	4	4	4	4	4	4	4	4	4	4	5	5
2	5	3	4	9	7	7	7	7	7	7	7	7	7	7	7	7	7	7	7	5	7	5	7	7	7	5	7	7	7	7	7	5	5	6	6	7	7	6	6	6	6	6	6	5	5	5	5	7	7
2	5	2	3	9	7	4	7	7	7	4	4	7	7	7	7	7	4	4	7	4	7	7	4	7	4	7	7	7	7	7	4	7	4	4	7	7	7	4	5	4	6	6	7	7	4	7	6	7	6
2	5	3	6	1	1	1	1	6	2	4	1	4	5	4	7	7	7	7	7	7	7	7	7	6	7	7	6	7	7	7	7	7	5	7	7	7	7	4	4	4	4	5	6	7	7	4	7	4	4
2	5	3	2	9	1	1	6	7	3	4	1	5	4	5	6	6	7	7	7	6	6	7	7	7	5	5	7	7	7	7	7	5	1	4	4	5	4	5	5	5	5	4	5	5	5	6	6	4	4
2	5	2	6	9	6	6	7	7	7	5	4	6	7	5	7	7	7	7	7	6	6	7	7	7	7	7	7	7	7	7	7	7	7	7	7	7	7	7	7	4	7	6	7	7	7	7	7	7	7
2	5	3	6	9	4	4	4	6	4	4	4	5	5	6	6	6	6	6	5	5	5	5	6	6	5	5	6	6	6	6	5	6	6	6	6	6	6	5	6	4	4	5	6	6	6	6	6	6	6
2	5	3	4	9	7	7	7	7	7	4	1	3	4	4	7	7	7	7	7	7	7	7	7	4	4	7	7	7	7	7	7	7	6	6	6	5	5	7	7	5	7	7	5	7	7	7	7	7	7
1	5	1	2	3	4	6	6	7	4	1	3	6	5	6	7	7	7	7	7	5	6	6	7	6	5	6	7	7	7	6	7	7	5	6	7	5	6	4	6	5	6	5	6	7	7	7	7	7	7
2	5	5	5	9	4	4	4	4	1	4	1	1	1	3	4	7	7	7	7	6	6	7	7	6	4	6	6	7	7	7	6	7	4	7	5	2	4	4	4	4	4	4	6	6	6	6	7	6	6
2	5	3	5	9	1	6	6	7	4	1	1	2	1	2	6	7	1	4	5	1	5	5	5	5	2	5	6	6	6	6	5	7	5	6	5	5	4	1	4	2	4	5	5	5	5	5	7	5	5
1	5	2	2	9	6	6	7	6	7	4	4	4	4	4	4	6	7	4	4	4	6	4	4	6	6	5	7	6	7	7	5	5	4	4	4	6	4	6	4	5	4	4	5	6	5	5	4	5	5
2	5	3	4	9	6	6	6	6	6	2	1	6	2	4	7	7	7	6	7	6	6	6	6	5	6	6	5	7	7	7	6	5	4	6	6	7	4	5	6	6	6	5	5	7	7	6	6	5	6
1	5	3	3	9	5	5	7	7	7	6	1	5	6	5	6	7	7	7	7	7	7	7	7	6	6	7	7	7	7	7	7	7	7	7	6	7	7	4	7	6	4	4	7	5	1	1	7	4	4
1	5	3	6	9	5	5	6	6	4	4	4	5	5	6	6	5	6	6	7	5	5	6	6	5	4	6	6	7	6	6	7	6	4	4	6	5	4	4	4	4	4	4	4	4	4	4	6	5	4
2	5	2	2	9	7	7	7	7	5	6	6	7	7	7	7	7	7	7	7	7	7	7	7	6	6	7	7	7	7	7	7	7	7	7	7	7	7	7	7	7	7	7	7	7	7	7	7	7	7
1	5	3	4	9	1	1	5	7	5	5	7	5	3	4	5	7	7	5	6	6	5	6	7	6	6	7	7	7	7	7	6	7	6	6	6	6	6	6	7	5	3	7	7	7	7	7	7	6	7
1	5	3	4	9	4	4	4	4	4	4	4	4	4	4	4	4	4	4	4	4	4	4	4	6	4	4	6	6	6	6	6	6	4	5	5	5	5	4	5	4	4	4	4	5	5	5	5	5	4
1	5	3	4	9	1	1	1	1	1	5	1	5	5	4	5	6	6	6	7	7	7	7	7	6	6	6	7	7	7	7	7	7	7	7	7	7	7	6	7	4	7	7	7	7	5	5	5	6	6
1	5	3	3	9	5	5	6	7	2	5	2	5	5	4	5	6	6	6	6	6	6	6	6	6	6	6	6	6	6	6	6	6	5	6	6	6	6	6	6	6	6	6	6	6	6	6	6	6	6
1	5	1	3	9	2	2	7	7	2	1	6	6	6	6	7	6	6	6	6	6	4	5	6	4	4	1	6	6	6	6	4	6	4	6	4	6	6	4	3	1	1	4	6	6	6	7	7	3	4
2	5	1	2	9	2	5	6	7	5	4	5	5	5	5	7	7	7	5	6	6	6	6	6	6	6	6	7	7	7	6	6	5	5	5	5	5	5	6	6	6	6	6	6	6	6	6	6	6	6
1	5	3	6	9	5	5	5	5	5	4	4	4	4	4	4	5	5	5	5	5	5	5	5	5	5	5	5	4	6	5	4	5	4	4	5	5	4	4	3	5	4	4	4	5	4	4	5	4	3
2	5	3	6	8	7	7	4	4	4	5	2	4	5	6	5	6	7	6	6	4	6	7	6	5	4	5	6	4	6	6	6	6	3	5	5	4	6	6	6	6	6	4	5	6	6	7	6	6	6
1	5	3	3	9	4	5	1	7	4	5	4	7	6	6	7	7	7	6	6	7	7	6	7	6	4	6	7	6	7	7	7	7	4	5	7	7	6	6	6	6	6	7	6	7	7	7	7	7	7
1	5	2	3	9	3	3	6	6	6	5	4	5	7	7	6	6	6	7	6	4	5	5	6	6	6	6	5	6	6	7	6	6	5	6	6	5	5	7	6	6	6	5	6	5	5	4	6	5	5
1	5	3	3	9	5	5	4	5	3	4	3	4	5	4	5	5	5	5	5	5	5	6	6	5	5	6	6	5	5	5	5	5	4	4	5	5	5	6	6	5	5	5	5	5	5	5	5	5	5
2	4	2	2	9	4	4	5	6	5	5	6	4	4	5	4	5	6	6	5	5	5	6	6	5	5	5	5	4	4	4	4	4	4	5	5	5	5	6	6	5	5	5	5	5	4	4	4	5	5
2	5	3	2	9	5	5	6	7	4	4	4	3	5	5	3	4	5	4	7	5	3	3	3	6	6	6	7	7	6	6	6	6	6	7	7	6	6	6	6	6	6	6	6	6	6	6	6	6	6
1	5	3	3	9	7	7	5	7	6	5	3	7	7	5	7	7	7	7	7	6	6	6	6	6	6	6	7	7	7	7	7	7	4	7	7	7	7	7	7	7	7	7	6	6	7	7	7	5	6
1	5	1	3	9	7	7	7	7	7	1	1	7	7	5	7	7	7	7	7	7	7	7	7	7	7	7	7	7	7	7	7	7	7	7	7	7	7	1	1	1	1	1	7	7	7	7	7	7	7
2	5	1	2	9	6	6	6	7	7	2	4	4	5	6	7	4	4	4	7	6	6	4	4	6	4	5	7	6	7	7	4	6	4	4	4	4	4	4	4	4	4	4	4	4	4	4	4	4	4
2	5	2	2	9	1	1	4	5	4	2	2	4	4	5	5	5	5	5	5	5	5	5	5	5	5	5	5	5	5	5	5	5	5	5	5	5	5	6	6	5	5	5	5	7	7	7	7	5	6
1	5	1	3	9	2	2	4	4	3	3	2	4	3	5	4	6	6	7	6	6	6	6	6	5	5	5	7	6	6	6	4	6	6	5	5	5	4	5	6	4	4	4	4	6	6	5	6	4	4
2	5	2	2	9	7	7	7	7	6	7	7	7	7	7	7	5	7	7	7	6	6	5	7	7	7	7	7	7	7	7	7	6	5	5	6	6	7	5	7	6	6	7	7	7	7	6	7	7	7
2	5	3	4	1	4	5	5	6	7	4	4	4	4	5	5	6	5	6	7	4	5	4	6	6	5	6	7	6	7	7	5	6	2	5	6	5	6	4	4	4	2	4	6	6	6	6	7	6	4
1	5	3	2	2	6	5	7	7	7	6	6	6	6	6	6	6	7	7	7	4	6	6	6	7	5	5	5	5	5	5	5	5	5	5	6	7	5	5	5	5	6	7	5	5	5	5	5	6	7
1	5	3	2	9	1	1	1	2	3	4	4	1	1	4	1	1	1	1	4	2	2	2	2	4	4	4	4	1	2	4	4	1	1	1	2	2	2	4	4	4	4	4	4	4	4	4	1	3	3
2	5	3	3	2	6	6	5	4	6	6	6	6	6	6	6	5	5	5	5	5	5	6	7	5	6	7	5	6	7	5	5	7	4	6	6	6	6	4	6	6	6	6	7	7	7	7	7	6	6
1	5	2	4	9	4	5	4	6	5	5	2	4	1	3	6	4	4	4	5	5	7	6	5	7	4	5	7	5	5	6	6	5	4	6	1	3	4	4	3	2	1	5	4	7	6	1	4	5	4
1	4	1	5	6	4	4	4	4	4	6	6	6	6	6	6	4	4	4	4	4	4	4	4	7	7	7	7	7	7	7	4	5	5	5	5	5	6	4	5	7	7	7	4	4	4	5	6	5	5
1	5	2	3	9	6	6	4	7	7	4	7	7	6	6	6	5	6	3	6	7	5	4	6	5	4	5	6	6	5	5	7	5	4	3	5	6	4	4	6	3	1	4	6	4	5	1	7	5	6
1	5	3	4	4	4	4	5	5	6	6	6	6	6	6	6	6	7	4	6	6	6	6	6	5	5	5	5	5	5	5	5	7	7	7	6	6	5	5	5	5	6	7	6	6	6	6	6	4	5
1	3	2	4	7	7	7	7	4	5	7	7	6	6	6	5	4	4	4	4	4	4	4	4	5	5	5	6	4	4	4	4	4	4	5	6	4	4	4	4	5	5	6	7	7	7	7	7	4	4
2	3	1	6	8	5	5	5	6	4	6	6	6	6	6	6	7	7	6	4	4	4	4	4	7	7	7	7	7	7	4	5	6	6	6	6	6	7	4	5	7	7	7	6	6	6	6	6	6	7
1	3	1	2	1	7	7	7	4	5	7	7	7	7	7	7	5	7	7	7	7	7	7	7	4	4	4	4	4	4	4	5	5	5	5	5	5	5	6	6	6	6	6	6	4	4	4	7	5	5
2	5	1	2	9	7	6	6	6	6	5	4	4	5	5	7	7	7	7	7	7	7	6	7	7	6	6	7	7	7	7	7	7	4	6	6	7	6	7	7	6	7	6	7	7	7	7	7	7	7
2	3	3	4	3	2	2	2	2	2	2	2	2	2	2	2	4	4	4	4	4	4	4	4	3	3	4	2	2	2	2	2	3	3	3	3	3	3	2	2	2	2	2	3	4	2	2	2	1	2
1	3	1	5	7	7	7	6	6	5	7	5	5	5	4	5	4	4	4	4	4	4	4	4	5	6	6	6	6	5	4	6	5	5	5	6	7	5	6	6	6	6	7	7	7	7	7	7	6	4
2	5	1	1	9	3	3	6	5	5	4	4	4	4	4	4	6	6	6	6	6	6	6	6	7	7	7	7	6	6	6	6	5	4	4	5	4	4	2	2	2	2	3	5	5	5	5	5	5	5
1	5	3	5	1	7	7	7	7	7	5	5	6	7	5	5	5	5	5	5	5	5	5	5	4	4	7	6	4	4	4	4	5	5	5	5	5	5	7	7	7	4	5	6	5	4	6	6	7	7
1	3	3	3	5	6	7	4	6	6	4	6	6	6	6	6	6	6	7	4	6	6	6	6	5	5	5	5	6	7	5	5	7	7	7	6	6	5	4	4	4	4	5	5	5	6	7	5	6	4
1	4	3	4	1	5	7	7	6	6	6	6	6	5	6	6	7	4	6	6	6	6	6	6	7	4	6	6	6	6	6	6	5	5	5	5	5	5	4	5	7	7	7	7	7	7	4	4	5	4
2	5	3	6	9	4	4	4	5	4	3	4	4	4	4	6	5	5	5	6	5	5	5	6	4	5	5	5	5	5	5	5	5	4	5	4	4	5	4	4	4	4	4	4	4	5	5	7	5	4
2	4	3	2	1	4	4	4	4	4	4	4	5	5	4	6	4	4	4	4	4	4	4	5	4	4	4	4	4	4	4	5	6	6	6	6	6	6	7	7	7	7	7	6	6	6	6	6	4	4
2	3	3	3	1	6	6	7	5	5	4	4	4	4	4	5	7	7	6	4	4	4	4	4	6	6	6	6	7	5	5	5	4	6	6	6	6	6	5	6	4	4	4	6	6	6	6	7	5	5
2	3	4	2	1	6	7	4	6	5	6	4	4	4	4	4	5	4	4	7	5	5	5	5	4	4	5	6	4	4	4	4	4	5	7	7	7	7	7	7	7	6	6	7	4	5	7	7	5	4
1	3	3	5	7	4	4	1	1	2	4	1	3	3	5	3	1	1	1	4	2	2	2	2	3	3	3	3	2	1	3	3	1	4	2	2	2	2	1	1	1	2	3	1	1	1	1	1	2	1
2	3	2	4	5	4	4	4	4	4	4	4	4	5	6	5	5	7	7	7	7	6	5	7	6	7	5	5	5	5	5	5	5	4	7	5	5	5	7	6	4	4	4	7	6	4	4	4	5	5
2	3	3	4	3	5	5	5	4	4	5	5	5	6	5	7	5	5	5	5	5	5	5	5	5	6	7	5	4	4	4	4	4	6	6	6	5	5	4	4	4	4	5	7	7	6	5	7	5	5
2	5	1	2	9	5	4	5	6	4	4	3	4	3	4	5	5	6	5	6	4	6	4	5	5	4	5	5	6	5	5	5	5	4	5	4	4	5	4	4	3	4	5	4	5	5	5	5	4	5
1	4	2	2	8	1	2	4	4	4	4	4	1	2	4	4	3	3	3	2	2	2	2	3	3	3	4	1	3	3	3	3	1	2	4	4	3	3	4	4	1	3	3	1	1	2	4	4	4	4
2	5	2	2	9	5	5	5	5	5	4	4	4	4	4	4	7	7	7	7	7	7	7	7	7	7	7	7	7	7	7	7	6	6	6	6	6	6	7	7	7	7	7	6	6	6	6	6	6	6
1	3	5	4	7	6	7	4	6	6	5	7	7	7	7	7	4	4	4	5	7	7	7	7	4	4	4	4	4	4	5	6	5	5	5	6	7	5	6	6	6	6	6	6	6	7	5	5	4	4
2	3	4	3	1	4	2	2	2	2	4	3	2	4	6	4	1	1	1	1	1	1	1	2	2	3	4	2	2	2	2	2	3	1	1	1	1	1	2	1	3	3	3	2	2	2	2	2	4	4
1	3	3	4	3	5	5	6	7	5	4	4	5	5	5	6	5	6	7	5	6	7	5	5	4	4	5	6	4	4	4	4	4	7	5	5	5	5	5	7	7	7	7	4	4	4	5	7	5	5
2	3	3	4	1	6	5	7	7	7	6	7	4	6	4	5	4	4	4	4	4	4	4	4	6	6	6	6	6	6	7	4	5	4	6	6	6	7	5	5	5	4	7	7	6	4	4	4	4	4
2	4	1	4	7	6	6	7	5	5	5	7	7	6	7	6	7	7	7	6	6	5	7	7	7	7	7	4	5	7	7	7	6	6	6	5	5	4	7	7	7	7	6	4	5	7	7	7	5	4
1	3	2	4	2	4	5	6	6	6	7	7	4	5	7	7	4	5	5	6	4	4	4	4	4	4	4	4	4	4	5	6	5	6	4	4	4	7	5	5	5	6	4	7	7	7	7	4	5	7
1	3	1	2	9	5	7	7	6	6	7	7	7	4	7	5	7	7	7	7	7	7	7	4	5	5	5	5	6	7	5	5	5	5	5	5	5	5	6	6	6	6	7	7	7	7	7	7	6	6
1	5	2	3	1	7	7	6	6	5	5	5	5	5	5	5	7	7	7	7	7	7	4	5	7	7	6	5	7	4	4	4	5	7	7	7	7	6	4	4	4	4	5	7	6	4	4	4	6	6
2	3	3	5	5	7	7	6	5	7	7	7	7	7	7	4	4	4	4	4	4	4	4	4	6	6	6	6	7	5	5	5	4	6	6	6	6	6	6	6	6	5	6	6	6	5	4	6	6	6
1	3	3	5	6	4	4	4	4	5	7	7	7	6	7	6	7	7	7	7	4	5	7	7	7	7	7	7	7	7	7	4	5	5	5	5	5	5	5	7	7	7	7	7	7	7	7	7	4	4
1	4	3	4	2	6	6	6	6	6	6	4	4	4	5	4	4	4	4	4	4	4	4	4	5	5	6	7	5	5	5	5	5	7	7	7	7	6	7	7	7	7	7	6	6	6	6	6	6	4
2	3	2	5	3	6	6	6	6	7	6	6	6	6	6	7	5	5	5	5	6	7	5	5	7	7	6	5	7	4	4	4	4	4	5	5	5	6	7	7	6	6	5	6	7	4	6	6	4	4
2	5	3	3	9	1	4	5	7	4	1	1	1	7	4	6	7	7	7	5	4	4	4	7	7	5	7	7	7	7	7	7	7	7	4	5	5	5	1	4	4	4	4	7	4	4	5	6	4	7
2	5	1	3	9	6	6	7	7	5	5	4	6	6	5	7	7	7	7	7	6	7	7	7	7	7	7	7	7	7	7	7	7	7	7	7	7	7	6	7	4	6	6	7	6	7	7	6	6	6
1	3	1	3	1	4	4	5	5	6	7	4	4	5	5	7	6	6	6	7	5	5	5	5	4	4	4	4	4	4	4	4	6	6	6	5	5	4	7	7	7	6	6	5	5	6	7	5	4	4
2	4	3	5	2	6	6	6	6	7	5	5	5	6	5	7	6	4	4	4	7	7	6	4	4	5	7	7	7	7	7	4	6	4	4	4	4	7	6	5	7	7	7	4	4	4	4	5	7	7
2	4	3	2	5	1	2	2	2	3	4	4	1	1	3	1	4	3	1	1	1	1	1	1	3	3	3	2	2	2	2	3	3	4	2	2	2	2	1	1	1	2	3	1	1	1	1	1	2	1
1	3	3	3	6	4	4	4	5	7	7	7	4	5	4	7	6	7	4	6	6	6	6	6	7	4	5	7	7	7	7	6	4	4	5	5	5	6	5	5	5	5	5	6	6	7	5	5	5	5
1	5	3	5	2	5	5	5	5	5	4	4	4	5	4	7	7	7	7	7	7	4	5	7	6	7	7	7	4	6	6	6	4	4	4	4	4	4	5	5	5	5	5	5	6	4	4	4	6	6
1	3	2	4	6	5	4	4	4	4	6	7	7	7	6	4	5	5	6	7	5	5	5	5	5	5	5	5	5	5	5	5	4	4	4	4	4	4	5	5	5	6	7	6	6	6	6	7	7	7
2	5	3	3	2	4	4	4	5	5	5	5	5	4	6	6	4	4	4	4	4	4	4	5	4	4	5	6	4	4	4	4	5	6	4	4	4	7	5	5	5	4	7	5	5	5	6	4	5	5
2	5	3	4	3	5	5	5	6	7	6	5	4	6	5	6	5	5	5	5	5	5	5	5	6	7	5	5	5	5	5	5	5	4	7	5	5	5	7	7	7	7	7	7	7	7	7	7	6	5
1	5	2	2	9	5	5	5	5	5	1	4	5	4	6	5	5	5	7	6	5	4	4	6	6	5	5	6	7	7	7	7	5	4	4	4	5	4	7	6	5	5	6	5	6	7	6	6	6	7
2	3	3	4	3	5	5	6	7	5	7	5	5	5	6	5	5	5	5	5	5	5	5	5	6	6	6	7	5	5	5	5	4	4	4	4	4	4	5	6	4	4	4	6	6	6	6	7	5	5
2	4	3	2	3	6	5	7	7	7	7	7	7	7	7	7	6	4	4	4	5	6	4	4	5	5	4	4	4	7	5	5	4	4	5	5	5	6	5	5	5	5	5	7	7	7	7	7	4	5
1	3	2	5	3	7	4	5	7	7	5	5	6	6	5	7	4	4	7	6	4	4	4	4	5	7	7	7	7	7	7	4	5	6	7	5	5	5	5	5	5	4	4	5	5	5	4	4	4	5
1	4	3	3	7	6	6	7	5	5	6	6	6	5	5	6	5	4	7	5	5	5	5	5	7	7	6	5	7	4	4	4	4	4	4	4	4	5	6	4	4	4	4	7	7	4	5	7	7	4
2	3	3	4	3	4	4	4	5	5	7	7	6	6	6	5	7	7	7	7	4	5	7	7	6	6	6	6	6	6	6	6	4	6	6	6	6	6	4	4	4	5	6	5	5	5	6	7	4	4
2	5	5	6	1	2	2	5	7	7	3	2	4	6	4	7	6	6	6	7	3	3	5	7	3	4	4	5	7	7	7	4	6	5	5	5	6	6	6	6	3	4	6	6	6	6	6	6	4	5
2	3	1	3	7	5	7	7	7	7	5	5	5	5	4	5	7	7	6	4	4	4	4	4	7	4	6	6	6	6	6	6	5	5	5	6	7	5	4	4	4	4	4	5	5	5	4	4	7	7
1	3	3	2	9	7	4	5	7	7	5	5	5	5	5	5	4	4	4	4	4	4	4	5	7	7	7	7	4	5	7	7	4	4	4	4	4	4	5	5	5	5	5	7	4	6	6	6	4	4
1	4	3	5	8	7	7	7	4	5	5	5	6	7	7	5	5	6	6	6	6	5	4	6	5	7	7	7	7	7	7	4	7	7	4	6	6	6	7	7	4	5	7	5	5	5	5	5	7	4
1	4	1	3	3	7	7	7	7	7	5	5	5	5	5	5	4	4	4	4	4	4	4	5	4	4	4	4	4	4	4	4	6	6	6	5	5	4	4	4	5	5	6	4	5	7	7	7	7	7
1	4	3	6	5	4	4	4	4	5	5	5	5	6	5	7	6	6	7	4	6	6	6	6	6	6	7	4	6	6	6	6	4	4	4	4	4	4	7	7	7	7	7	4	4	4	5	6	4	4
2	4	2	2	5	4	5	7	7	7	6	6	6	6	5	6	6	4	4	4	4	4	4	4	5	5	5	5	6	7	5	5	7	7	7	6	6	5	7	4	5	7	7	4	4	4	4	4	6	7
1	5	3	2	9	5	5	5	5	5	5	5	5	6	6	7	5	6	7	5	6	7	5	5	6	6	6	7	4	6	6	6	7	7	7	7	4	4	5	7	7	7	7	7	7	6	6	5	7	7
2	3	3	3	4	7	7	4	5	7	4	4	4	4	4	5	5	5	4	4	4	7	5	5	4	4	4	4	4	4	5	6	5	5	5	5	5	5	7	5	5	5	5	5	5	5	6	7	4	4
1	3	3	6	8	4	4	4	5	7	5	5	6	6	6	7	6	5	4	6	6	6	6	6	4	4	4	4	4	4	4	4	6	6	7	5	5	5	6	6	6	6	6	6	6	6	6	6	6	6
1	5	1	2	9	6	6	6	6	5	5	4	5	5	6	6	6	6	6	6	6	6	6	6	6	6	6	6	6	6	6	6	6	6	6	6	6	6	3	6	3	3	3	6	6	6	6	6	6	6
1	3	3	4	9	6	7	4	6	6	5	5	5	5	7	5	6	5	4	6	6	6	6	6	5	7	7	7	7	6	5	7	5	5	5	5	5	5	6	4	4	4	4	5	5	5	5	5	7	7
1	4	3	4	4	4	4	1	1	2	3	3	3	4	6	1	3	4	2	1	1	1	2	2	4	4	4	4	1	2	4	4	1	1	1	1	1	2	4	4	4	4	1	4	4	1	1	1	4	2
2	5	3	6	9	4	4	5	5	2	2	2	2	3	5	4	6	6	4	6	5	5	5	7	6	4	6	7	7	4	6	5	5	4	5	5	4	6	4	4	4	4	4	4	5	7	4	7	4	5
2	4	1	2	2	3	2	1	3	3	2	2	2	1	3	1	3	1	1	1	1	1	1	2	3	3	4	1	3	2	2	2	3	2	4	4	4	4	4	4	4	3	2	2	3	1	1	1	4	4
2	4	3	6	3	6	6	7	5	5	4	4	4	4	5	4	5	5	5	5	6	7	5	5	5	7	7	7	7	6	5	7	7	7	4	6	6	6	5	5	5	6	7	5	5	6	7	5	6	6
2	3	1	4	8	7	7	7	4	4	5	5	5	5	6	5	4	5	5	6	4	4	4	4	5	5	5	5	6	7	5	5	6	4	4	4	4	7	7	4	4	5	7	4	4	5	5	6	6	6
2	3	3	5	3	4	3	1	1	1	2	1	3	4	7	4	2	1	1	4	2	2	2	2	1	2	4	4	4	4	3	2	2	2	1	3	3	3	2	2	3	3	4	2	1	4	2	2	4	4
2	3	1	4	8	3	3	3	3	3	2	2	2	2	3	2	2	3	1	1	1	4	4	3	1	1	1	1	1	1	1	1	2	4	4	1	1	1	2	4	1	2	4	4	4	4	4	1	3	3
2	5	3	2	8	1	1	1	5	5	1	1	1	1	2	5	6	6	6	4	4	5	4	6	6	4	6	7	6	6	6	6	6	6	6	7	1	1	5	5	1	2	6	6	6	6	6	7	6	6
2	3	4	3	7	4	4	4	4	4	4	6	6	6	6	6	4	5	7	6	6	6	6	6	6	6	7	4	6	6	6	6	5	5	5	5	5	5	6	6	6	6	6	5	5	5	5	5	6	6
2	4	1	3	7	5	5	5	5	5	4	4	4	5	4	5	4	4	4	4	4	4	4	4	6	7	5	4	4	4	4	4	4	4	5	6	4	4	7	7	7	7	7	7	4	5	7	7	6	5
2	5	1	5	3	4	5	7	7	7	7	7	7	6	6	6	5	5	5	6	4	4	4	4	4	4	4	4	4	4	4	4	6	6	7	5	5	5	6	6	6	6	6	6	6	6	6	6	6	6
2	3	3	3	1	7	7	6	5	7	6	6	6	6	6	6	4	5	7	6	6	6	6	6	7	7	7	4	4	5	7	7	6	4	4	4	4	7	6	6	6	6	6	7	5	5	5	5	4	4
2	3	3	2	7	4	4	4	4	5	4	5	6	6	6	6	6	6	6	6	6	6	6	6	7	4	6	6	5	5	5	4	6	6	6	6	6	7	5	5	6	6	7	6	4	4	4	4	7	7
1	3	4	2	1	2	2	2	1	1	4	4	4	4	4	4	1	1	2	3	1	1	1	1	3	3	4	2	2	2	2	2	4	4	4	4	1	2	2	3	3	3	3	4	4	1	2	4	3	2
2	5	1	2	9	7	7	6	6	6	6	6	6	6	6	6	6	6	6	6	6	6	6	6	7	7	6	7	6	6	6	6	7	7	7	7	7	7	6	6	6	4	6	6	6	6	6	6	6	7
1	5	1	2	9	7	7	7	7	7	4	4	4	4	4	4	7	7	7	7	7	7	7	7	7	7	7	7	7	7	7	7	4	4	7	7	7	7	7	7	7	7	7	7	7	7	7	7	7	7
1	4	3	2	9	4	4	4	4	5	5	5	5	5	5	5	6	7	7	7	4	6	6	6	4	4	4	4	4	4	4	5	5	5	5	5	5	5	4	5	7	7	7	4	4	4	4	4	6	4
2	3	1	2	9	4	5	7	7	7	5	5	5	6	6	7	6	6	7	4	6	6	6	6	5	6	7	5	6	7	5	5	5	5	5	5	5	6	6	6	6	6	6	7	7	7	7	7	6	6
1	4	3	2	4	2	4	4	4	4	4	4	4	4	4	1	1	1	1	1	1	1	2	3	3	4	2	1	1	1	2	2	2	2	2	2	2	2	4	4	4	4	4	3	3	3	3	3	2	4
2	4	3	5	4	5	5	6	7	5	6	5	6	6	6	5	6	4	4	4	7	7	6	4	4	4	5	6	4	4	4	4	4	5	6	4	4	4	7	7	6	6	5	5	5	6	7	5	7	4
2	4	4	3	6	6	6	7	5	5	4	4	4	4	4	5	4	5	7	7	7	7	7	7	4	5	7	6	6	6	6	6	5	7	7	7	7	4	4	4	4	4	5	5	7	7	7	7	7	7
2	3	3	2	3	6	6	7	5	5	7	7	4	5	5	7	5	5	5	5	5	5	6	6	6	4	4	4	5	6	4	4	4	4	5	6	4	4	4	5	7	7	7	4	5	7	7	7	5	5
2	4	3	6	4	7	7	7	7	7	4	4	4	5	5	6	7	7	7	6	6	5	7	7	7	7	7	7	7	7	7	4	4	6	5	5	5	5	4	4	4	5	5	4	4	4	5	6	4	4
2	4	2	3	4	5	5	5	5	5	4	4	5	5	4	6	7	7	6	4	4	4	4	4	4	4	4	5	6	4	4	7	4	4	4	4	4	4	6	6	6	6	6	7	7	7	4	4	6	5
1	3	2	3	4	4	4	4	4	1	2	2	1	1	3	1	4	4	4	1	2	4	4	4	2	2	2	3	4	2	2	2	1	1	1	1	1	1	4	4	1	1	2	2	2	2	3	3	2	2
2	3	3	2	6	7	7	7	7	7	6	6	6	5	6	6	5	5	5	5	6	7	5	5	7	7	7	4	4	5	7	7	4	4	4	4	4	5	6	6	7	5	5	6	6	6	6	6	4	4
2	3	4	5	9	7	7	6	5	7	6	4	4	4	6	7	5	6	7	5	5	5	5	5	6	6	7	4	6	6	6	6	4	5	6	4	4	4	7	7	4	6	6	7	7	4	6	6	7	7
2	4	3	5	8	2	4	1	2	4	4	4	4	3	3	2	4	2	2	2	2	2	2	2	2	2	2	3	4	2	2	2	1	4	2	2	2	2	2	2	3	4	2	4	4	4	4	1	2	4
2	4	3	2	1	4	4	1	1	1	4	4	1	1	3	1	3	3	3	4	4	4	1	3	2	2	2	3	4	2	2	2	2	2	2	3	3	1	2	1	3	3	3	2	4	4	4	4	1	2
2	4	3	3	1	5	5	5	6	7	5	5	5	5	5	5	5	6	4	4	4	7	7	6	4	5	7	6	6	6	6	6	5	6	7	5	5	5	7	7	4	6	6	6	7	4	6	5	6	6
1	4	3	5	5	6	4	4	4	4	5	5	5	6	6	7	5	5	5	5	6	7	5	5	6	6	6	6	6	6	6	6	6	7	5	5	5	4	6	5	6	6	5	5	7	7	6	6	7	7
2	5	1	2	9	4	3	6	7	4	1	1	1	1	2	7	7	7	7	7	7	7	7	7	7	7	7	7	7	7	7	4	7	5	7	7	7	7	4	4	4	4	7	7	4	7	7	7	7	7
1	5	3	3	4	7	4	5	7	7	6	6	5	4	6	6	4	4	4	4	4	4	4	4	7	7	7	7	7	7	7	4	5	5	5	5	5	5	7	7	7	7	7	6	7	4	6	6	7	4
2	4	4	2	3	5	7	7	6	6	6	7	4	6	6	6	7	4	5	7	7	7	7	6	6	4	4	4	5	6	4	4	4	5	6	4	4	4	5	5	5	5	5	7	7	7	4	5	7	7
1	3	3	2	5	5	5	5	6	7	7	7	7	6	5	6	4	4	4	4	4	4	4	5	7	7	7	7	4	5	7	7	4	5	6	4	4	4	7	4	6	6	6	4	4	4	4	5	7	4
2	3	3	2	4	7	7	7	7	7	5	5	5	4	4	4	6	4	4	4	5	6	4	4	7	7	7	6	6	5	7	7	4	4	4	5	7	7	6	6	6	6	6	6	5	4	6	6	5	5
2	3	4	2	6	7	7	6	5	7	4	4	4	5	4	7	5	6	7	5	5	5	5	5	7	4	5	7	7	7	7	6	6	4	4	4	4	7	6	7	4	6	6	4	4	4	5	7	6	6
2	3	1	4	8	7	7	7	7	4	7	7	7	7	7	7	7	5	5	5	4	5	5	5	5	4	7	5	5	5	5	5	5	6	4	4	4	4	4	4	5	6	4	6	4	4	4	4	7	4
2	5	3	3	3	4	5	7	7	7	6	4	4	4	4	4	7	7	7	4	4	5	7	7	4	4	4	4	4	4	4	5	7	4	5	7	7	7	7	7	7	7	7	7	7	7	4	4	5	5
1	3	2	6	1	5	5	6	7	5	5	5	5	4	4	6	5	5	5	6	4	4	4	4	4	7	5	7	5	5	5	4	6	4	4	4	4	5	5	5	5	4	6	4	4	4	5	6	6	6
1	5	3	2	5	3	4	2	2	2	3	3	4	1	3	3	3	3	3	3	2	1	3	3	1	1	2	3	1	1	1	1	4	4	4	4	4	1	4	2	2	2	3	3	3	3	3	4	4	4
2	4	3	5	8	2	1	3	3	3	4	4	4	4	4	4	2	3	1	4	4	4	4	3	3	3	3	2	1	3	3	3	2	2	2	2	2	2	3	4	2	2	2	3	3	3	3	3	4	2
1	3	3	2	9	5	7	7	6	6	5	5	5	4	4	4	5	5	5	5	5	5	5	5	7	7	6	4	4	4	4	4	5	5	5	5	5	5	7	7	7	7	7	6	6	6	6	6	4	4
2	4	2	5	4	4	4	4	5	6	7	6	4	4	5	4	6	4	4	4	5	6	4	4	6	4	4	4	7	7	6	4	4	6	6	6	6	5	5	5	5	4	4	5	5	6	7	5	5	5
1	5	1	3	2	5	4	4	4	2	6	2	7	4	5	7	7	7	4	6	2	4	5	7	6	4	4	7	7	5	4	4	7	5	6	4	5	4	4	7	4	4	6	6	6	6	4	7	4	4
2	3	3	3	1	7	5	5	5	5	7	7	4	6	6	6	5	5	5	5	6	7	5	5	6	7	5	5	5	5	5	5	6	6	6	6	6	6	6	4	4	4	4	4	4	4	4	4	7	7
2	5	3	6	6	6	4	4	4	4	5	5	5	5	6	5	6	4	4	4	7	7	6	4	5	7	7	7	7	7	7	4	5	6	7	5	5	5	7	7	4	6	6	4	4	4	4	5	7	4
2	5	1	4	7	4	5	7	7	7	6	6	6	6	6	6	5	5	5	5	6	7	5	5	5	5	5	6	4	4	4	4	6	6	6	6	6	6	7	7	7	6	6	6	7	7	7	4	4	4
2	5	2	3	9	3	3	4	6	4	2	7	6	4	4	4	6	7	7	6	6	6	6	6	6	7	6	7	7	6	6	6	6	6	6	6	6	6	4	6	4	4	4	6	6	4	4	4	4	4
2	3	1	2	9	5	5	5	4	4	4	4	4	4	4	4	4	5	7	7	7	7	7	7	6	7	7	5	5	5	5	4	5	6	7	5	5	5	6	6	5	4	6	7	7	4	5	7	6	6
1	4	3	2	3	6	4	4	4	4	6	6	5	4	4	6	7	5	5	5	4	5	5	5	4	4	4	4	4	4	5	5	4	4	5	5	5	6	7	7	7	4	5	5	5	5	5	5	4	4
2	5	3	2	9	5	4	5	5	4	3	3	3	3	4	5	5	5	5	5	5	5	5	5	5	5	5	5	5	5	5	5	5	5	5	5	5	5	5	5	4	4	5	5	5	5	5	5	4	5
1	5	2	3	9	7	7	7	7	5	5	2	6	7	7	7	7	7	6	7	5	6	5	6	5	5	5	7	7	7	7	5	7	7	7	7	7	6	6	6	4	4	5	5	6	7	7	7	4	5
1	5	1	2	9	4	4	7	7	4	4	4	4	4	4	7	7	7	7	7	7	7	7	7	7	7	7	7	7	7	7	7	7	7	7	7	7	7	7	7	4	4	4	4	4	4	4	7	7	7
1	5	2	4	9	6	7	7	7	6	6	4	6	6	5	7	7	7	7	7	6	7	7	7	7	7	7	7	7	7	7	7	7	7	7	7	6	7	6	6	4	6	6	7	7	6	7	7	6	6
2	5	2	2	9	4	4	6	7	5	4	2	4	6	6	7	7	7	7	7	7	7	7	7	7	6	7	7	7	7	7	7	7	4	7	7	7	7	4	7	4	4	5	5	7	7	7	7	7	7
2	5	3	4	9	2	5	6	7	2	4	3	4	4	5	7	6	6	7	7	5	7	4	7	5	5	5	7	7	7	7	7	5	4	5	5	7	6	6	6	5	7	6	7	7	7	7	7	6	6
1	5	3	3	9	5	5	6	6	7	5	5	6	6	6	7	6	7	7	6	5	6	7	7	7	6	7	7	5	5	5	7	7	6	6	7	7	7	5	5	6	6	6	6	6	6	5	7	6	5
1	5	3	4	2	1	5	5	5	2	5	4	6	6	5	6	6	6	6	6	6	5	5	4	4	4	4	3	6	6	6	6	4	4	5	5	4	4	4	4	2	2	5	4	4	5	4	7	4	4
2	3	4	5	9	7	7	6	6	6	6	6	7	7	5	7	7	7	7	6	6	7	7	7	6	6	6	6	6	7	7	6	6	6	6	7	7	7	6	4	4	6	5	5	6	5	5	5	4	5
1	3	3	2	9	4	4	4	4	4	4	4	4	4	6	4	4	4	4	4	4	4	4	4	4	4	4	4	4	4	4	4	4	4	4	4	4	4	4	4	4	4	4	4	4	4	4	4	4	4
2	4	3	2	9	4	4	4	6	5	4	4	5	5	6	6	6	7	6	6	5	5	5	5	5	5	5	6	6	6	6	6	6	6	6	6	6	6	6	6	6	6	6	6	5	6	5	6	5	5
1	4	3	5	5	4	5	4	7	5	5	5	5	6	6	7	6	5	5	5	5	5	6	6	6	5	6	7	7	7	7	7	6	5	7	7	7	5	5	6	5	5	5	5	6	7	4	6	6	7
2	2	2	2	9	6	6	7	7	5	6	4	4	4	5	4	7	7	7	7	7	7	7	7	5	7	7	7	7	7	7	7	7	7	7	7	7	3	7	7	7	7	7	7	7	7	7	7	7	7
1	5	1	6	2	2	6	6	6	6	7	7	2	2	5	7	2	6	2	6	1	5	7	2	1	1	1	6	5	7	7	7	4	4	7	7	3	4	2	5	5	5	4	6	6	6	6	7	6	6
1	4	3	5	9	4	4	6	5	3	5	4	4	2	5	3	7	7	4	6	4	4	7	7	6	5	7	7	5	7	7	4	5	2	4	7	6	5	3	1	5	3	3	2	7	7	4	7	6	7
1	2	3	2	1	7	7	7	7	7	7	7	1	1	5	7	6	6	6	6	6	6	5	7	6	6	7	7	6	6	6	7	6	6	7	1	1	4	7	7	5	5	7	5	7	7	7	7	7	7
1	5	4	3	9	2	5	6	6	5	5	5	5	3	3	4	6	6	6	7	6	6	5	7	5	5	6	6	6	5	5	5	6	6	6	4	4	4	7	7	4	6	5	5	6	4	4	7	6	6
1	3	3	2	2	5	6	4	6	3	7	4	5	2	5	5	4	5	4	4	4	6	6	6	4	5	5	7	7	7	7	4	5	4	6	7	6	4	6	5	5	4	5	5	5	7	5	6	5	3
1	3	3	6	2	3	3	6	6	4	5	4	5	3	5	6	6	4	5	6	4	5	6	5	2	2	5	6	6	5	4	5	5	6	5	5	5	4	3	4	5	4	5	4	5	5	4	5	4	7
1	3	3	6	2	4	4	5	7	1	7	4	1	2	4	2	7	4	3	7	6	4	5	4	5	4	3	7	3	5	6	4	6	3	7	7	6	7	7	5	4	7	4	4	5	7	7	2	3	4
1	4	2	2	9	5	5	5	7	1	6	6	3	3	6	6	7	7	7	7	6	6	6	7	5	7	7	6	5	7	7	7	7	7	7	7	6	4	4	7	6	4	6	7	7	7	7	7	7	6
[truncated: 18 more columns]
